# Supplementary material for: 4-(5-Chloro­penta­namido)­benzene­sulfonamide
Source: Acta Crystallogr Sect E Struct Rep Online. 2012 Nov 28;68(Pt 12):o3475–6. doi: 10.1107/S1600536812048118 (PMC3589048; doi:10.1107/S1600536812048118)
Supplement: Supplementary file 1 [file e-68-o3475-sup1.cif]

##############################################################################
#                                                                            #
# This CIF contains the data in a paper accepted for publication in          #
# Acta Crystallographica Section E. It conforms to the requirements of       #
# Notes for Authors for Acta Crystallographica Section E, and has been       #
# peer reviewed under the auspices of the IUCr Commission on Journals.       #
#                                                                            #
# Full details of the Crystallographic Information File format               #
# are given in the paper "The Crystallographic Information File (CIF):       #
# a New Standard Archive File for Crystallography" by S. R. Hall, F. H.      #
# Allen and I. D. Brown [Acta Cryst. (1991), A47, 655-685].                  #
#                                                                            #
# The current version of the core CIF dictionary is obtainable from          #
# ftp://ftp.iucr.org/pub/cif_core.dic.                                       #
#                                                                            #
# Software is freely available for graphical display of the structure(s)     #
# in this CIF. For information consult the CIF software page                 #
# http://www.iucr.org/resources/cif/software.                                #
#                                                                            #
# This file may be used for bona fide research purposes within the           #
# scientific community so long as proper attribution is given to the journal # 
# article from which it was obtained.                                        #
#                                                                            #
##############################################################################
data_global
_audit_creation_method     'PLATON <TABLE ACC> option'
_journal_date_recd_electronic     2012-11-20
_journal_date_accepted     2012-11-22
_journal_name_full     'Acta Crystallographica, Section E'
_journal_year     2012
_journal_volume     68
_journal_issue     12
_journal_page_first     o3475
_journal_page_last     o3476
_journal_paper_category     QO
_journal_paper_doi     10.1107/S1600536812048118
_journal_coeditor_code     SU2531
_publ_contact_author_name
; Dr. Mehmet Akkurt
;
_publ_contact_author_address
; Department of Physics
  Faculty of Arts and Sciences
  Erciyes University
  38039 Kayseri
  Turkey
;
_publ_contact_author_email     akkurt@erciyes.edu.tr
_publ_contact_author_fax     '+90-352-4374933'
_publ_contact_author_phone     '+90-352-4374901 ext. 33106'
_publ_section_title
;
4-(5-Chloropentanamido)benzenesulfonamide
;
loop_
    _publ_author_name
    _publ_author_address
    'Hasan T\"urkmen'
;
Department of Chemistry,
Faculty of Arts and Sciences,
Harran University,
63300 \,Sanl\?iurfa,
Turkey
;
    '\,Serife P\?inar Yal\,c\?in'
;
Department of Physics,
Faculty of Arts and Sciences,
Harran University,
63300 \,Sanl\?iurfa,
Turkey
Central Research Lab,
Harran University,
Osmanbey Campus,
63300 \,Sanl\?iurfa,
Turkey
;
    'Mehmet Akkurt'
;
Department of Physics,
Faculty of Sciences,
Erciyes University,
38039 Kayseri,
Turkey
;
    'Mustafa Durgun'
;
Department of Chemistry,
Faculty of Arts and Sciences,
Harran University,
63300 \,Sanl\?iurfa,
Turkey
;
data_I
_chemical_name_systematic
;
4-(5-Chloropentanamido)benzenesulfonamide
;
_chemical_name_common     ?
_chemical_formula_moiety     'C11 H15 Cl N2 O3 S'
_chemical_formula_sum     'C11 H15 Cl N2 O3 S'
_chemical_formula_structural     ?
_chemical_formula_iupac     'C11 H15 Cl N2 O3 S'
_chemical_formula_weight     290.77
_chemical_melting_point     ?
_symmetry_cell_setting     triclinic
_symmetry_space_group_name_H-M     'P -1'
_symmetry_space_group_name_Hall     '-P 1'
loop_
    _symmetry_equiv_pos_site_id
    _symmetry_equiv_pos_as_xyz
    1 x,y,z
    2 -x,-y,-z
_cell_length_a     8.48720(10)
_cell_length_b     8.7730(2)
_cell_length_c     10.4572(3)
_cell_angle_alpha     73.711(4)
_cell_angle_beta     85.281(4)
_cell_angle_gamma     63.393(3)
_cell_volume     667.37(3)
_cell_formula_units_Z     2
_cell_measurement_reflns_used     3036
_cell_measurement_theta_min     2.6875
_cell_measurement_theta_max     30.5021
_cell_measurement_temperature     294(2)
_cell_special_details
;
;
_exptl_crystal_description     'needle'
_exptl_crystal_colour     'pale yellow'
_exptl_crystal_size_max     0.240
_exptl_crystal_size_mid     0.150
_exptl_crystal_size_min     0.120
_exptl_crystal_size_rad     ?
_exptl_crystal_density_diffrn     1.447
_exptl_crystal_density_meas     ?
_exptl_crystal_density_method     'Not Measured'
_exptl_crystal_F_000     304
_exptl_absorpt_coefficient_mu     0.444
_exptl_absorpt_correction_type     multi-scan
_exptl_absorpt_process_details     '(SORTAV; Blessing, 1995)'
_exptl_absorpt_correction_T_min     0.901
_exptl_absorpt_correction_T_max     0.949
_exptl_special_details
;
;
_diffrn_ambient_temperature     294(2)
_diffrn_radiation_type     'Mo K\a'
_diffrn_radiation_wavelength     0.71073
_diffrn_radiation_source     'Sealed Tube'
_diffrn_radiation_monochromator     'Graphite Monochromator'
_diffrn_measurement_device     'Rigaku R-AXIS RAPID-S'
_diffrn_measurement_method     'dtprofit.ref'
_diffrn_detector_area_resol_mean     10.0000
_diffrn_reflns_number     20164
_diffrn_reflns_av_R_equivalents     0.0680
_diffrn_reflns_av_sigmaI/netI     0.0556
_diffrn_reflns_theta_min     2.69
_diffrn_reflns_theta_max     30.53
_diffrn_reflns_theta_full     30.53
_diffrn_measured_fraction_theta_max     0.991
_diffrn_measured_fraction_theta_full     0.991
_diffrn_reflns_limit_h_min     -12
_diffrn_reflns_limit_h_max     10
_diffrn_reflns_limit_k_min     -12
_diffrn_reflns_limit_k_max     12
_diffrn_reflns_limit_l_min     -14
_diffrn_reflns_limit_l_max     14
_diffrn_reflns_reduction_process
;
;
_refine_special_details
;
Refinement on <i>F</i>^2^ for ALL reflections except those flagged by the user
for potential systematic errors. Weighted <i>R</i>-factors <i>wR</i> and all
goodnesses of fit <i>S</i> are based on <i>F</i>^2^, conventional
<i>R</i>-factors <i>R</i> are based on <i>F</i>, with <i>F</i> set to zero for
negative <i>F</i>^2^. The observed criterion of <i>F</i>^2^ > \s(<i>F</i>^2^)
is used only for calculating -<i>R</i>-factor-obs <i>etc</i>. and is not
relevant to the choice of reflections for refinement. <i>R</i>-factors based
on <i>F</i>^2^ are statistically about twice as large as those based on
<i>F</i>, and <i>R</i>-factors based on ALL data will be even larger.
;
_reflns_number_total     4036
_reflns_number_gt     2815
_reflns_threshold_expression     I>2\s(I)
_refine_ls_structure_factor_coef     Fsqd
_refine_ls_matrix_type     full
_refine_ls_R_factor_all     0.0916
_refine_ls_R_factor_gt     0.0647
_refine_ls_wR_factor_gt     0.1543
_refine_ls_wR_factor_ref     0.1687
_refine_ls_goodness_of_fit_ref     1.047
_refine_ls_restrained_S_all     1.047
_refine_ls_number_reflns     4036
_refine_ls_number_parameters     172
_refine_ls_number_restraints     3
_refine_ls_number_constraints     ?
_refine_ls_hydrogen_treatment     mixed
_refine_ls_weighting_scheme     calc
_refine_ls_weighting_details
         'calc w=1/[\s^2^(Fo^2^)+(0.0677P)^2^+0.2759P] where P=(Fo^2^+2Fc^2^)/3'
_atom_sites_solution_hydrogens     geom
_atom_sites_solution_primary     direct
_atom_sites_solution_secondary     difmap
_refine_ls_shift/su_max     0.000
_refine_ls_shift/su_mean     0.000
_refine_diff_density_max     0.420
_refine_diff_density_min     -0.351
_refine_ls_extinction_method     'none'
_refine_ls_abs_structure_details     ?
_refine_ls_abs_structure_Flack     .
loop_
    _atom_type_symbol
    _atom_type_description
    _atom_type_scat_dispersion_real
    _atom_type_scat_dispersion_imag
    _atom_type_scat_source
    C C 0.0033 0.0016 ' International Tables Vol C Tables 4.2.6.8 and 6.1.1.4'
    H H 0.0000 0.0000 ' International Tables Vol C Tables 4.2.6.8 and 6.1.1.4'
    Cl Cl 0.1484 0.1585 ' International Tables Vol C Tables 4.2.6.8 and 6.1.1.4'
    N N 0.0061 0.0033 ' International Tables Vol C Tables 4.2.6.8 and 6.1.1.4'
    O O 0.0106 0.0060 ' International Tables Vol C Tables 4.2.6.8 and 6.1.1.4'
    S S 0.1246 0.1234 ' International Tables Vol C Tables 4.2.6.8 and 6.1.1.4'
_computing_data_collection     'CrystalClear (Rigaku/MSC, 2005)'
_computing_cell_refinement     'CrystalClear (Rigaku/MSC, 2005)'
_computing_data_reduction     'CrystalClear (Rigaku/MSC, 2005)'
_computing_structure_solution     'SIR97 (Altomare <i>et al.</i>, 1999)'
_computing_structure_refinement     'SHELXL97 (Sheldrick, 2008)'
_computing_molecular_graphics     'ORTEP-3 for Windows (Farrugia, 2012)'
_computing_publication_material
                                'WinGX (Farrugia, 2012) and PLATON (Spek, 2009)'
loop_
    _atom_site_type_symbol
    _atom_site_label
    _atom_site_fract_x
    _atom_site_fract_y
    _atom_site_fract_z
    _atom_site_U_iso_or_equiv
    _atom_site_thermal_displace_type
    _atom_site_calc_flag
    _atom_site_refinement_flags
    _atom_site_occupancy
    _atom_site_disorder_assembly
    _atom_site_disorder_group
    Cl Cl1 0.72069(11) 0.61911(12) -0.09175(8) 0.0692(3) Uani d . 1.000 . .
    S S1 -0.03920(8) 0.03480(8) 0.77585(6) 0.0419(2) Uani d . 1.000 . .
    O O1 0.0449(2) -0.1257(2) 0.88113(18) 0.0500(6) Uani d . 1.000 . .
    O O2 -0.1417(3) 0.0370(3) 0.6723(2) 0.0572(7) Uani d . 1.000 . .
    O O3 0.3519(2) 0.4839(2) 0.35111(19) 0.0552(6) Uani d . 1.000 . .
    N N1 -0.1676(3) 0.1842(3) 0.8443(2) 0.0535(8) Uani d D 1.000 . .
    N N2 0.5163(3) 0.2301(3) 0.5050(2) 0.0416(6) Uani d D 1.000 . .
    C C1 0.1271(3) 0.0902(3) 0.6970(2) 0.0398(7) Uani d . 1.000 . .
    C C2 0.2959(3) 0.0145(3) 0.7555(2) 0.0426(7) Uani d . 1.000 . .
    C C3 0.4213(3) 0.0629(3) 0.6908(2) 0.0434(7) Uani d . 1.000 . .
    C C4 0.3823(3) 0.1871(3) 0.5670(2) 0.0385(7) Uani d . 1.000 . .
    C C5 0.2142(4) 0.2581(4) 0.5068(3) 0.0586(9) Uani d . 1.000 . .
    C C6 0.0901(4) 0.2088(4) 0.5723(3) 0.0611(10) Uani d . 1.000 . .
    C C7 0.4969(3) 0.3716(3) 0.4010(2) 0.0389(7) Uani d . 1.000 . .
    C C8 0.6648(3) 0.3843(3) 0.3549(3) 0.0424(7) Uani d . 1.000 . .
    C C9 0.6398(3) 0.5164(4) 0.2196(3) 0.0479(8) Uani d . 1.000 . .
    C C10 0.8041(4) 0.5387(4) 0.1751(3) 0.0481(8) Uani d . 1.000 . .
    C C11 0.7774(5) 0.6762(4) 0.0441(3) 0.0614(11) Uani d . 1.000 . .
    H H1NA -0.226(4) 0.288(2) 0.788(3) 0.0830 Uiso d D 1.000 . .
    H H2 0.32410 -0.06880 0.83840 0.0510 Uiso c R 1.000 . .
    H H1NB -0.123(4) 0.179(5) 0.918(2) 0.0830 Uiso d D 1.000 . .
    H H2N 0.623(2) 0.165(4) 0.542(3) 0.0830 Uiso d D 1.000 . .
    H H3 0.53400 0.01160 0.73060 0.0520 Uiso c R 1.000 . .
    H H5 0.18640 0.33860 0.42260 0.0700 Uiso c R 1.000 . .
    H H6 -0.02150 0.25670 0.53150 0.0730 Uiso c R 1.000 . .
    H H8A 0.75400 0.26840 0.35040 0.0510 Uiso c R 1.000 . .
    H H8B 0.70720 0.41920 0.41990 0.0510 Uiso c R 1.000 . .
    H H9A 0.60360 0.47760 0.15390 0.0570 Uiso c R 1.000 . .
    H H9B 0.54550 0.63050 0.22290 0.0570 Uiso c R 1.000 . .
    H H10A 0.84370 0.57130 0.24300 0.0580 Uiso c R 1.000 . .
    H H10B 0.89650 0.42580 0.16730 0.0580 Uiso c R 1.000 . .
    H H11A 0.88480 0.69000 0.02530 0.0740 Uiso c R 1.000 . .
    H H11B 0.68420 0.78900 0.05110 0.0740 Uiso c R 1.000 . .
loop_
    _atom_site_aniso_label
    _atom_site_aniso_U_11
    _atom_site_aniso_U_22
    _atom_site_aniso_U_33
    _atom_site_aniso_U_12
    _atom_site_aniso_U_13
    _atom_site_aniso_U_23
    Cl1 0.0689(5) 0.0792(6) 0.0525(4) -0.0331(4) 0.0030(4) -0.0072(4)
    S1 0.0379(3) 0.0438(3) 0.0432(3) -0.0228(3) -0.0011(2) -0.0018(2)
    O1 0.0490(10) 0.0413(9) 0.0534(10) -0.0225(8) -0.0011(8) 0.0015(8)
    O2 0.0533(11) 0.0741(13) 0.0549(11) -0.0404(10) -0.0057(9) -0.0101(10)
    O3 0.0387(10) 0.0531(11) 0.0557(11) -0.0175(9) -0.0005(8) 0.0077(9)
    N1 0.0487(14) 0.0476(13) 0.0476(13) -0.0144(11) 0.0006(11) -0.0003(10)
    N2 0.0343(10) 0.0437(11) 0.0411(11) -0.0180(9) -0.0022(8) -0.0009(9)
    C1 0.0373(12) 0.0411(12) 0.0416(12) -0.0213(10) -0.0008(10) -0.0047(10)
    C2 0.0409(13) 0.0424(12) 0.0399(12) -0.0211(11) -0.0056(10) 0.0023(10)
    C3 0.0342(12) 0.0422(12) 0.0455(13) -0.0153(10) -0.0078(10) 0.0000(10)
    C4 0.0357(12) 0.0432(12) 0.0378(11) -0.0203(10) 0.0003(9) -0.0076(10)
    C5 0.0488(15) 0.0720(18) 0.0456(14) -0.0362(14) -0.0149(12) 0.0185(13)
    C6 0.0435(15) 0.077(2) 0.0528(15) -0.0348(15) -0.0160(12) 0.0159(14)
    C7 0.0376(12) 0.0420(12) 0.0365(11) -0.0177(10) 0.0035(10) -0.0101(10)
    C8 0.0365(12) 0.0432(12) 0.0464(13) -0.0186(10) 0.0051(10) -0.0100(10)
    C9 0.0426(14) 0.0565(15) 0.0474(14) -0.0287(12) 0.0048(11) -0.0076(12)
    C10 0.0458(14) 0.0527(15) 0.0517(14) -0.0292(12) 0.0095(12) -0.0126(12)
    C11 0.0676(19) 0.0628(18) 0.0634(18) -0.0410(16) 0.0158(15) -0.0143(15)
_geom_special_details
;
Bond distances, angles <i>etc</i>. have been calculated using the rounded
fractional coordinates. All su's are estimated from the variances of the
(full) variance-covariance matrix. The cell e.s.d.'s are taken into account in
the estimation of distances, angles and torsion angles
;
loop_
    _geom_bond_atom_site_label_1
    _geom_bond_atom_site_label_2
    _geom_bond_site_symmetry_1
    _geom_bond_site_symmetry_2
    _geom_bond_distance
    _geom_bond_publ_flag
    Cl1 C11 . . 1.797(4) no
    S1 O1 . . 1.4365(18) no
    S1 O2 . . 1.435(2) no
    S1 N1 . . 1.593(2) no
    S1 C1 . . 1.763(3) no
    O3 C7 . . 1.220(3) no
    N2 C4 . . 1.408(4) no
    N2 C7 . . 1.356(3) no
    N1 H1NA . . 0.87(2) no
    N1 H1NB . . 0.87(3) no
    N2 H2N . . 0.88(3) no
    C1 C2 . . 1.390(4) no
    C1 C6 . . 1.377(4) no
    C2 C3 . . 1.377(4) no
    C3 C4 . . 1.389(3) no
    C4 C5 . . 1.397(4) no
    C5 C6 . . 1.374(5) no
    C7 C8 . . 1.508(4) no
    C8 C9 . . 1.516(4) no
    C9 C10 . . 1.512(5) no
    C10 C11 . . 1.504(4) no
    C2 H2 . . 0.9300 no
    C3 H3 . . 0.9300 no
    C5 H5 . . 0.9300 no
    C6 H6 . . 0.9300 no
    C8 H8A . . 0.9700 no
    C8 H8B . . 0.9700 no
    C9 H9A . . 0.9700 no
    C9 H9B . . 0.9700 no
    C10 H10A . . 0.9700 no
    C10 H10B . . 0.9700 no
    C11 H11A . . 0.9700 no
    C11 H11B . . 0.9700 no
loop_
    _geom_angle_atom_site_label_1
    _geom_angle_atom_site_label_2
    _geom_angle_atom_site_label_3
    _geom_angle_site_symmetry_1
    _geom_angle_site_symmetry_2
    _geom_angle_site_symmetry_3
    _geom_angle
    _geom_angle_publ_flag
    O1 S1 O2 . . . 118.85(13) no
    O1 S1 N1 . . . 106.87(11) no
    O1 S1 C1 . . . 107.57(11) no
    O2 S1 N1 . . . 107.06(14) no
    O2 S1 C1 . . . 106.58(13) no
    N1 S1 C1 . . . 109.75(13) no
    C4 N2 C7 . . . 127.3(2) no
    S1 N1 H1NB . . . 114(3) no
    H1NA N1 H1NB . . . 119(3) no
    S1 N1 H1NA . . . 114.0(18) no
    C7 N2 H2N . . . 115.5(19) no
    C4 N2 H2N . . . 116.9(18) no
    S1 C1 C6 . . . 119.1(2) no
    S1 C1 C2 . . . 121.99(17) no
    C2 C1 C6 . . . 118.9(3) no
    C1 C2 C3 . . . 120.0(2) no
    C2 C3 C4 . . . 121.1(2) no
    C3 C4 C5 . . . 118.6(3) no
    N2 C4 C5 . . . 122.8(2) no
    N2 C4 C3 . . . 118.6(2) no
    C4 C5 C6 . . . 119.8(3) no
    C1 C6 C5 . . . 121.5(3) no
    O3 C7 C8 . . . 122.4(2) no
    N2 C7 C8 . . . 115.8(2) no
    O3 C7 N2 . . . 121.8(3) no
    C7 C8 C9 . . . 112.6(2) no
    C8 C9 C10 . . . 113.4(2) no
    C9 C10 C11 . . . 113.6(3) no
    Cl1 C11 C10 . . . 112.5(3) no
    C1 C2 H2 . . . 120.00 no
    C3 C2 H2 . . . 120.00 no
    C2 C3 H3 . . . 120.00 no
    C4 C3 H3 . . . 119.00 no
    C4 C5 H5 . . . 120.00 no
    C6 C5 H5 . . . 120.00 no
    C1 C6 H6 . . . 119.00 no
    C5 C6 H6 . . . 119.00 no
    C7 C8 H8A . . . 109.00 no
    C7 C8 H8B . . . 109.00 no
    C9 C8 H8A . . . 109.00 no
    C9 C8 H8B . . . 109.00 no
    H8A C8 H8B . . . 108.00 no
    C8 C9 H9A . . . 109.00 no
    C8 C9 H9B . . . 109.00 no
    C10 C9 H9A . . . 109.00 no
    C10 C9 H9B . . . 109.00 no
    H9A C9 H9B . . . 108.00 no
    C9 C10 H10A . . . 109.00 no
    C9 C10 H10B . . . 109.00 no
    C11 C10 H10A . . . 109.00 no
    C11 C10 H10B . . . 109.00 no
    H10A C10 H10B . . . 108.00 no
    Cl1 C11 H11A . . . 109.00 no
    Cl1 C11 H11B . . . 109.00 no
    C10 C11 H11A . . . 109.00 no
    C10 C11 H11B . . . 109.00 no
    H11A C11 H11B . . . 108.00 no
loop_
    _geom_torsion_atom_site_label_1
    _geom_torsion_atom_site_label_2
    _geom_torsion_atom_site_label_3
    _geom_torsion_atom_site_label_4
    _geom_torsion_site_symmetry_1
    _geom_torsion_site_symmetry_2
    _geom_torsion_site_symmetry_3
    _geom_torsion_site_symmetry_4
    _geom_torsion
    _geom_torsion_publ_flag
    O1 S1 C1 C2 . . . . -15.8(2) no
    O2 S1 C1 C2 . . . . -144.3(2) no
    N1 S1 C1 C2 . . . . 100.2(2) no
    O1 S1 C1 C6 . . . . 162.6(2) no
    O2 S1 C1 C6 . . . . 34.2(3) no
    N1 S1 C1 C6 . . . . -81.5(2) no
    C7 N2 C4 C3 . . . . -164.6(2) no
    C7 N2 C4 C5 . . . . 18.3(4) no
    C4 N2 C7 O3 . . . . 2.2(4) no
    C4 N2 C7 C8 . . . . 180.0(2) no
    S1 C1 C2 C3 . . . . -179.42(18) no
    S1 C1 C6 C5 . . . . 179.3(2) no
    C2 C1 C6 C5 . . . . -2.2(4) no
    C6 C1 C2 C3 . . . . 2.2(4) no
    C1 C2 C3 C4 . . . . 0.0(4) no
    C2 C3 C4 N2 . . . . -179.4(2) no
    C2 C3 C4 C5 . . . . -2.2(4) no
    N2 C4 C5 C6 . . . . 179.2(3) no
    C3 C4 C5 C6 . . . . 2.1(4) no
    C4 C5 C6 C1 . . . . 0.1(5) no
    O3 C7 C8 C9 . . . . -16.5(3) no
    N2 C7 C8 C9 . . . . 165.7(2) no
    C7 C8 C9 C10 . . . . 176.7(2) no
    C8 C9 C10 C11 . . . . -177.1(3) no
    C9 C10 C11 Cl1 . . . . -63.2(3) no
loop_
    _geom_hbond_atom_site_label_D
    _geom_hbond_atom_site_label_H
    _geom_hbond_atom_site_label_A
    _geom_hbond_site_symmetry_A
    _geom_hbond_distance_DH
    _geom_hbond_distance_HA
    _geom_hbond_distance_DA
    _geom_hbond_angle_DHA
    _geom_hbond_publ_flag
    C5 H5 O3 . 0.93 2.25 2.809(4) 118 yes
    N1 H1NA O3 2_566 0.87(2) 1.99(3) 2.865(3) 176(3) yes
    N1 H1NB O1 2_557 0.87(3) 2.11(2) 2.963(3) 166(4) yes
    N2 H2N O2 1_655 0.88(3) 2.17(3) 3.021(4) 166(3) yes
    C10 H10A Cg1 2_666 0.97 2.96 3.771(3) 142 yes
_iucr_refine_instructions_details
;
TITL PR-3 in P -1
CELL  0.71073   8.4872   8.7730  10.4572   73.711   85.281   63.393
ZERR     2.00   0.0001   0.0002   0.0003    0.004    0.004    0.003
LATT   1
SFAC  C    H    N    O    S    CL
UNIT  22   30   4    6    2    2
MERG   2
DFIX   0.88 0.01 N1 H1NA
DFIX   0.88 0.01 N1 H1NB
DFIX   0.88 0.01 N2 H2N
FMAP   2
PLAN    5
SIZE     0.12   0.15   0.24
ACTA
BOND
BOND   $H
CONF
LIST   4
L.S.  33
WGHT    0.067700    0.275900
FVAR       1.51021
C1    1    0.127118    0.090222    0.696980    11.00000    0.03730    0.04114 =
         0.04159   -0.00466   -0.00076   -0.02133
C2    1    0.295861    0.014515    0.755499    11.00000    0.04093    0.04244 =
         0.03985    0.00225   -0.00559   -0.02106
AFIX  43
H2    2    0.324099   -0.068835    0.838373    11.00000   -1.20000
AFIX   0
C3    1    0.421324    0.062924    0.690755    11.00000    0.03423    0.04216 =
         0.04551    0.00004   -0.00775   -0.01532
AFIX  43
H3    2    0.533964    0.011601    0.730585    11.00000   -1.20000
AFIX   0
C4    1    0.382315    0.187129    0.566966    11.00000    0.03569    0.04325 =
         0.03783   -0.00762    0.00034   -0.02029
C5    1    0.214233    0.258142    0.506801    11.00000    0.04876    0.07198 =
         0.04561    0.01846   -0.01490   -0.03621
AFIX  43
H5    2    0.186363    0.338568    0.422631    11.00000   -1.20000
AFIX   0
C6    1    0.090095    0.208826    0.572344    11.00000    0.04350    0.07712 =
         0.05284    0.01593   -0.01604   -0.03477
AFIX  43
H6    2   -0.021467    0.256720    0.531513    11.00000   -1.20000
AFIX   0
C7    1    0.496883    0.371647    0.400985    11.00000    0.03765    0.04203 =
         0.03647   -0.01007    0.00345   -0.01768
C8    1    0.664808    0.384282    0.354933    11.00000    0.03654    0.04322 =
         0.04638   -0.01001    0.00514   -0.01856
AFIX  23
H8A   2    0.754010    0.268392    0.350374    11.00000   -1.20000
H8B   2    0.707231    0.419158    0.419935    11.00000   -1.20000
AFIX   0
C9    1    0.639774    0.516356    0.219558    11.00000    0.04258    0.05654 =
         0.04736   -0.00764    0.00481   -0.02873
AFIX  23
H9A   2    0.603575    0.477619    0.153871    11.00000   -1.20000
H9B   2    0.545536    0.630458    0.222911    11.00000   -1.20000
AFIX   0
C10   1    0.804060    0.538655    0.175060    11.00000    0.04578    0.05266 =
         0.05172   -0.01257    0.00946   -0.02921
AFIX  23
H10A  2    0.843732    0.571338    0.243026    11.00000   -1.20000
H10B  2    0.896484    0.425801    0.167328    11.00000   -1.20000
AFIX   0
C11   1    0.777408    0.676207    0.044113    11.00000    0.06759    0.06282 =
         0.06338   -0.01425    0.01576   -0.04099
AFIX  23
H11A  2    0.884849    0.690013    0.025315    11.00000   -1.20000
H11B  2    0.684197    0.789042    0.051135    11.00000   -1.20000
AFIX   0
N1    3   -0.167615    0.184222    0.844278    11.00000    0.04875    0.04759 =
         0.04764   -0.00033    0.00064   -0.01435
N2    3    0.516319    0.230115    0.505013    11.00000    0.03427    0.04373 =
         0.04109   -0.00091   -0.00223   -0.01803
O1    4    0.044924   -0.125698    0.881128    11.00000    0.04896    0.04128 =
         0.05341    0.00153   -0.00108   -0.02246
O2    4   -0.141742    0.036975    0.672273    11.00000    0.05328    0.07408 =
         0.05490   -0.01007   -0.00569   -0.04038
O3    4    0.351860    0.483850    0.351110    11.00000    0.03873    0.05310 =
         0.05574    0.00773   -0.00049   -0.01750
S1    5   -0.039205    0.034804    0.775850    11.00000    0.03787    0.04377 =
         0.04322   -0.00185   -0.00112   -0.02279
CL1   6    0.720685    0.619108   -0.091749    11.00000    0.06893    0.07921 =
         0.05254   -0.00723    0.00300   -0.03308
H1NA  2   -0.225945    0.288381    0.788196    11.00000   -1.20000
H1NB  2   -0.123191    0.179400    0.918269    11.00000   -1.20000
H2N   2    0.622691    0.165128    0.541547    11.00000   -1.20000
HKLF 4
REM  PR-3 in P -1
REM R1 =  0.0647 for   2815 Fo > 4sig(Fo)  and  0.0916 for all   4036 data
REM    172 parameters refined using      3 restraints
END
WGHT      0.0677      0.2759
REM Highest difference peak  0.420,  deepest hole -0.351,  1-sigma level  0.068
Q1    1   0.6238  0.8371 -0.0077  11.00000  0.05    0.42
Q2    1  -0.1033  0.1216  0.8074  11.00000  0.05    0.36
Q3    1   0.3937  0.1170  0.6256  11.00000  0.05    0.28
Q4    1  -0.0015 -0.0472  0.8459  11.00000  0.05    0.27
Q5    1  -0.1632  0.1666  0.8904  11.00000  0.05    0.25
;
