# Supplementary material for: 4-(5-Chloro­penta­namido)­benzene­sulfonamide
Source: Acta Crystallogr Sect E Struct Rep Online. 2012 Nov 28;68(Pt 12):o3475–6. doi: 10.1107/S1600536812048118 (PMC3589048; doi:10.1107/S1600536812048118)
Supplement: Supplementary file 2 [file e-68-o3475-Isup2.hkl]

# 
# h,k,l, Fc-squared, Fo-squared, sigma(Fo-squared) and status flag 
# 
data_I
_shelx_title ' PR-3 in P -1' 
_shelx_refln_list_code          4 
_shelx_F_calc_maximum      114.79 
_exptl_crystal_F_000       304.00 
_reflns_d_resolution_high  0.6996 
 
loop_ 
 _symmetry_equiv_pos_as_xyz 
 'x, y, z' 
 '-x, -y, -z' 
 
_cell_length_a     8.4872 
_cell_length_b     8.7730 
_cell_length_c    10.4572 
_cell_angle_alpha  73.711 
_cell_angle_beta   85.281 
_cell_angle_gamma  63.393 
 
_shelx_F_squared_multiplier     1.000 
 
loop_ 
 _refln_index_h 
 _refln_index_k 
 _refln_index_l 
 _refln_F_squared_calc 
 _refln_F_squared_meas 
 _refln_F_squared_sigma 
 _refln_observed_status 
   1   0   0      135.08      136.84      5.27 o 
   2   0   0      159.77      175.18      4.47 o 
   3   0   0      144.78      148.54      4.04 o 
   4   0   0       20.54       10.97      0.84 o 
   5   0   0       27.85       21.37      2.04 o 
   6   0   0       70.61       64.78      5.69 o 
   7   0   0       17.17       17.37      2.52 o 
   8   0   0        0.16        1.51      0.87 o 
   9   0   0       30.31       29.33      4.48 o 
  -9   1   0       30.65       23.46     22.01 o 
  -8   1   0       18.38       14.47      2.58 o 
  -7   1   0        4.68        7.27      1.58 o 
  -6   1   0       41.48       33.85      3.34 o 
  -5   1   0       44.34       44.19      2.76 o 
  -4   1   0        8.80       12.47      0.95 o 
  -3   1   0      338.30      345.23      8.74 o 
  -2   1   0     1407.80     1347.86     34.81 o 
  -1   1   0     8291.75     7081.89    172.90 o 
   0   1   0      171.01      202.64      4.99 o 
   1   1   0      850.79      880.22     22.34 o 
   2   1   0     4883.95     4548.71    186.00 o 
   3   1   0      118.04       96.92      4.46 o 
   4   1   0        0.83        1.36      0.60 o 
   5   1   0        7.09        7.47      0.66 o 
   6   1   0        2.09        4.68      1.86 o 
   7   1   0      522.40      479.24     30.66 o 
   8   1   0        6.28       10.47      1.70 o 
   9   1   0        0.00       -1.28      2.05 o 
  10   1   0        3.42       -0.98      1.97 o 
  -8   2   0       39.63       31.68      3.22 o 
  -7   2   0        8.71        6.56      1.57 o 
  -6   2   0        0.02        0.61      0.67 o 
  -5   2   0       78.56       62.74      6.64 o 
  -4   2   0      158.77      168.55      5.45 o 
  -3   2   0     1233.33     1379.97     19.78 o 
  -2   2   0      145.30      186.63      5.29 o 
  -1   2   0      389.61      370.92      9.10 o 
   0   2   0     1297.20     1294.41     32.61 o 
   1   2   0     2432.26     2427.97     61.93 o 
   2   2   0      802.98      855.32     21.58 o 
   3   2   0      342.74      336.84      9.21 o 
   4   2   0       26.03       49.52      2.14 o 
   5   2   0      450.55      496.81      8.48 o 
   6   2   0      145.75      136.17      9.61 o 
   7   2   0      259.52      278.51     14.91 o 
   8   2   0       21.96       24.99      3.67 o 
   9   2   0        4.47        6.89      2.06 o 
  10   2   0       70.36       59.80      8.16 o 
  11   2   0        0.97        0.63      3.65 o 
  -8   3   0        3.68        4.85      5.11 o 
  -7   3   0        1.58        2.51      1.72 o 
  -6   3   0      125.79      105.94      8.35 o 
  -5   3   0       65.05       66.13      5.66 o 
  -4   3   0       54.43       62.98      3.90 o 
  -3   3   0       44.35       48.73      2.83 o 
  -2   3   0      213.26      215.60      6.81 o 
  -1   3   0      246.85      243.75      6.26 o 
   0   3   0      127.62       90.51      2.94 o 
   1   3   0        0.25        0.87      0.59 o 
   2   3   0      199.46      194.06      4.88 o 
   3   3   0      406.22      351.11      8.63 o 
   4   3   0     2562.03     2964.21     66.28 o 
   5   3   0       74.75       80.50      4.34 o 
   6   3   0      271.96      258.13      5.65 o 
   7   3   0      377.80      395.10     21.38 o 
   8   3   0       10.67       17.18      2.83 o 
   9   3   0        0.00        6.17      3.01 o 
  10   3   0       11.94       18.80      4.20 o 
  11   3   0       40.32       46.66      8.27 o 
  -8   4   0        1.79        7.02      3.56 o 
  -7   4   0       13.20       14.90      3.58 o 
  -6   4   0       21.02       21.43      2.97 o 
  -5   4   0        6.25        7.18      1.55 o 
  -4   4   0      135.07      118.91      6.80 o 
  -3   4   0       22.08       26.98      2.11 o 
  -2   4   0       25.41       22.86      2.25 o 
  -1   4   0        0.10        0.58      1.06 o 
   0   4   0       56.56       58.93      4.25 o 
   1   4   0       38.29       30.92      1.76 o 
   2   4   0      110.51       79.48      2.75 o 
   3   4   0      116.68      115.68      3.73 o 
   4   4   0       92.91      108.01      4.14 o 
   5   4   0      247.89      241.67      6.52 o 
   6   4   0      420.46      440.94     13.94 o 
   7   4   0       26.69       29.09      3.75 o 
   8   4   0       11.71       12.20      3.49 o 
   9   4   0       46.93       44.07      4.24 o 
  10   4   0        9.20       12.37      3.42 o 
  11   4   0        2.80        4.12      2.23 o 
  -7   5   0        0.40        9.15      4.50 o 
  -6   5   0        0.80        0.57      1.97 o 
  -5   5   0       75.69       55.92      5.39 o 
  -4   5   0        0.15        0.66      1.01 o 
  -3   5   0        0.23       -0.09      0.98 o 
  -2   5   0       16.94       15.39      1.67 o 
  -1   5   0        0.19       -0.41      0.88 o 
   0   5   0      245.89      270.09      4.98 o 
   1   5   0        9.06       17.39      1.31 o 
   2   5   0       32.30       33.69      2.45 o 
   3   5   0        7.91        8.97      1.08 o 
   4   5   0      430.68      427.50      7.28 o 
   5   5   0        6.31        9.90      1.04 o 
   6   5   0        1.30        0.92      0.95 o 
   7   5   0      113.70      103.80      8.98 o 
   8   5   0       70.74       65.32      3.96 o 
   9   5   0        0.12        0.49      1.63 o 
  10   5   0        6.37        6.41      4.44 o 
  11   5   0        5.97        4.43      3.31 o 
  12   5   0        1.95        3.63      3.30 o 
  -6   6   0        2.94        4.74      2.68 o 
  -5   6   0        9.09       11.40      3.32 o 
  -4   6   0        2.10        2.96      1.25 o 
  -3   6   0        0.89        0.00      1.96 o 
  -2   6   0       50.86       53.32      2.17 o 
  -1   6   0        0.39        1.79      1.31 o 
   0   6   0       25.72       27.19      2.24 o 
   1   6   0       13.75       11.01      1.37 o 
   2   6   0       54.01       45.74      2.74 o 
   3   6   0      277.26      288.54      5.29 o 
   4   6   0       82.31       72.99      4.67 o 
   5   6   0        6.70        7.38      1.67 o 
   6   6   0      297.60      282.52     12.57 o 
   7   6   0       91.70       83.36      6.77 o 
   8   6   0        3.83        5.04      2.03 o 
   9   6   0       36.18       29.82      3.38 o 
  10   6   0       12.09       14.45      3.65 o 
  11   6   0        4.14        7.27      3.05 o 
  12   6   0        1.80        0.90      3.61 o 
  -5   7   0        1.91       -0.44      2.34 o 
  -4   7   0        0.03       -2.21      2.21 o 
  -3   7   0        0.95        2.05      1.37 o 
  -2   7   0       71.62       61.69      4.87 o 
  -1   7   0       29.51       30.02      3.68 o 
   0   7   0       78.23       73.87      3.27 o 
   1   7   0       86.94       79.56      6.52 o 
   2   7   0      147.73      129.93      8.78 o 
   3   7   0       10.36        8.77      1.11 o 
   4   7   0       92.48       88.05      6.28 o 
   5   7   0      150.97      136.74      7.81 o 
   6   7   0       31.87       33.24      2.93 o 
   7   7   0       41.33       39.79      5.30 o 
   8   7   0       58.01       68.00      6.83 o 
   9   7   0       30.72       32.42      3.19 o 
  10   7   0       10.88       20.55      4.05 o 
  11   7   0        0.00        4.70      3.19 o 
  -4   8   0        0.28       -0.37      2.18 o 
  -3   8   0        1.18        0.33      1.82 o 
  -2   8   0       12.79       14.54      2.91 o 
  -1   8   0       38.36       38.85      3.94 o 
   0   8   0       14.34       15.82      2.48 o 
   1   8   0        5.06        6.18      1.78 o 
   2   8   0       25.77       24.90      3.05 o 
   3   8   0      214.17      199.14      4.93 o 
   4   8   0      151.66      124.80      5.76 o 
   5   8   0       91.31       82.28      3.55 o 
   6   8   0      191.48      189.52     16.64 o 
   7   8   0        7.01        8.34      1.86 o 
   8   8   0       12.88       15.18      2.50 o 
   9   8   0       21.66       22.17      3.91 o 
  10   8   0       21.13       25.73      4.20 o 
  11   8   0        0.12        0.27      3.65 o 
  -3   9   0       20.95       17.00      4.56 o 
  -2   9   0        2.40        0.94      1.54 o 
  -1   9   0        2.18        4.21      1.93 o 
   0   9   0       11.60       14.47      2.80 o 
   1   9   0        1.53        2.23      1.79 o 
   2   9   0       24.20       26.05      3.13 o 
   3   9   0       19.39       17.70      2.41 o 
   4   9   0       39.34       37.58      5.00 o 
   5   9   0       23.67       29.72      3.41 o 
   6   9   0       10.35       11.14      2.29 o 
   7   9   0        0.42        2.86      2.29 o 
   8   9   0       26.15       27.25      3.72 o 
   9   9   0       52.69       44.31      7.83 o 
  10   9   0       53.11       56.47      9.95 o 
  11   9   0        2.66        7.05      4.01 o 
  -1  10   0        5.78        7.79      2.22 o 
   0  10   0        0.00       -0.22      1.42 o 
   1  10   0        0.36        1.95      2.48 o 
   2  10   0        7.15        5.96      2.29 o 
   3  10   0       38.50       39.85      3.46 o 
   4  10   0        1.04        2.86      1.90 o 
   5  10   0        1.49        3.25      1.84 o 
   6  10   0       19.91       21.07      3.38 o 
   7  10   0       17.48       19.06      3.09 o 
   8  10   0       49.05       35.93      8.77 o 
   9  10   0       41.64       39.69      7.28 o 
  10  10   0        1.66       -0.33      3.20 o 
   1  11   0        3.26        2.82      2.44 o 
   2  11   0        1.89       -0.34      3.09 o 
   3  11   0        0.00       -2.16      2.16 o 
   4  11   0        3.49        3.47      1.84 o 
   5  11   0        3.18        0.63      1.58 o 
   6  11   0       14.65       15.10      3.10 o 
   7  11   0       20.91       19.75      4.14 o 
   8  11   0       11.28       12.95      3.31 o 
   9  11   0        5.08        5.83      3.75 o 
   5  12   0        0.79        1.66      1.96 o 
   6  12   0        1.56       -2.05      2.93 o 
  -8 -11   1        4.50        5.74      2.93 o 
  -7 -11   1        0.00        2.56      1.95 o 
  -6 -11   1        0.34        1.10      2.15 o 
  -5 -11   1        3.08        6.32      2.54 o 
  -4 -11   1        3.53        4.69      2.43 o 
  -3 -11   1        2.85        1.49      2.10 o 
  -2 -11   1        2.21        2.47      1.65 o 
 -10 -10   1        0.00        2.31      2.51 o 
  -9 -10   1        6.20       12.57      3.78 o 
  -8 -10   1        1.24        3.21      1.81 o 
  -7 -10   1        0.63        2.00      1.93 o 
  -6 -10   1        3.72        4.94      1.74 o 
  -5 -10   1       10.99        9.78      2.49 o 
  -4 -10   1        2.59        1.65      1.58 o 
  -3 -10   1       55.12       47.80      5.39 o 
  -2 -10   1        3.48        0.65      3.50 o 
  -1 -10   1        5.68        5.05      2.12 o 
   0 -10   1        4.25        4.53      1.91 o 
   1 -10   1        0.01        0.90      1.90 o 
 -10  -9   1       14.64       21.87      3.89 o 
  -9  -9   1       10.97       21.80      4.07 o 
  -8  -9   1        3.75        3.22      2.31 o 
  -7  -9   1        8.36       11.29      2.22 o 
  -6  -9   1        5.79        4.91      2.63 o 
  -5  -9   1        2.86        3.89      1.74 o 
  -4  -9   1       49.40       39.35      4.18 o 
  -3  -9   1        9.31       10.04      1.93 o 
  -2  -9   1       27.67       27.12      3.00 o 
  -1  -9   1       51.02       49.69      4.10 o 
   0  -9   1        0.18       -1.90      1.90 o 
   1  -9   1        0.00        0.70      1.77 o 
   2  -9   1        0.36        3.41      1.78 o 
 -11  -8   1       59.64       70.91     16.46 o 
 -10  -8   1        7.53       19.94      4.78 o 
  -9  -8   1        0.50        1.50      3.38 o 
  -8  -8   1        0.11        1.14      2.66 o 
  -7  -8   1        5.55        7.14      1.79 o 
  -6  -8   1       35.02       38.92      3.31 o 
  -5  -8   1        4.14        4.11      1.75 o 
  -4  -8   1      166.48      148.48     10.67 o 
  -3  -8   1        3.56        2.40      1.49 o 
  -2  -8   1       65.42       58.36      4.35 o 
  -1  -8   1       14.71       16.64      2.52 o 
   0  -8   1       13.48       14.59      2.40 o 
   1  -8   1        1.19        1.57      1.12 o 
   2  -8   1        3.30        4.54      2.06 o 
   3  -8   1        0.17        0.97      1.63 o 
   4  -8   1        0.04       -2.64      2.64 o 
 -11  -7   1        1.77       -2.44      2.80 o 
 -10  -7   1        3.61        7.84      3.41 o 
  -9  -7   1       55.27       53.69      6.02 o 
  -8  -7   1       53.50       43.37      6.57 o 
  -7  -7   1       48.13       40.35     15.37 o 
  -6  -7   1       19.51       19.05      2.49 o 
  -5  -7   1       63.28       45.44      3.95 o 
  -4  -7   1       40.32       37.06      3.50 o 
  -3  -7   1        3.51        1.19      1.46 o 
  -2  -7   1        8.51        7.61      1.50 o 
  -1  -7   1       51.60       46.35      4.09 o 
   0  -7   1      130.39      126.95      5.84 o 
   1  -7   1       65.38       62.13      4.05 o 
   2  -7   1       31.51       31.01      3.12 o 
   3  -7   1       46.10       50.49      4.59 o 
   4  -7   1        3.34        5.77      2.08 o 
   5  -7   1        0.98        9.35      4.69 o 
 -11  -6   1        3.41        0.52      2.60 o 
 -10  -6   1       98.98      106.21     18.76 o 
  -9  -6   1       41.50       45.77      5.49 o 
  -8  -6   1        3.52        5.19      2.05 o 
  -7  -6   1       26.50       14.67      2.40 o 
  -6  -6   1       76.93       69.47      5.40 o 
  -5  -6   1       62.39       57.69      4.10 o 
  -4  -6   1        4.79        4.50      1.34 o 
  -3  -6   1        6.09        6.02      0.92 o 
  -1  -6   1      198.57      212.59      6.02 o 
   0  -6   1       33.40       18.53      5.80 o 
   1  -6   1       55.62       54.73      4.70 o 
   2  -6   1      183.37      194.06     15.29 o 
   3  -6   1      178.30      174.47     14.93 o 
   4  -6   1       20.44       25.95      2.36 o 
   5  -6   1        1.67        2.09      1.77 o 
   6  -6   1        0.14       -0.44      2.62 o 
 -11  -5   1       34.50       34.61      6.21 o 
 -10  -5   1       30.90       32.50      3.43 o 
  -9  -5   1       49.14       54.37      5.38 o 
  -8  -5   1       78.48       87.21      7.77 o 
  -7  -5   1       53.61       50.84      5.40 o 
  -6  -5   1        1.97        3.52      0.68 o 
  -5  -5   1       91.97       97.59      5.69 o 
  -4  -5   1        7.55       10.12      1.09 o 
  -3  -5   1       25.81       21.65      2.11 o 
  -2  -5   1      182.09      189.58      5.89 o 
  -1  -5   1       10.62       14.68      1.49 o 
   0  -5   1      722.71      789.20     13.46 o 
   1  -5   1      300.16      325.59      8.84 o 
   2  -5   1      395.18      421.66     18.65 o 
   3  -5   1        5.34        5.20      1.19 o 
   4  -5   1       16.46       20.81      2.99 o 
   5  -5   1       14.55       21.96      2.71 o 
   6  -5   1        2.44       -0.55      1.58 o 
   7  -5   1        2.24        1.68      8.68 o 
 -11  -4   1       12.81       16.09      3.83 o 
 -10  -4   1      140.55      162.98     22.13 o 
  -9  -4   1       99.86       97.52      9.29 o 
  -8  -4   1       14.40       19.07      3.84 o 
  -7  -4   1       46.95       56.24      5.00 o 
  -6  -4   1      243.56      288.59     12.76 o 
  -5  -4   1      220.84      232.35      4.33 o 
  -4  -4   1       20.92       24.89      1.84 o 
  -3  -4   1       25.99       33.34      3.57 o 
  -2  -4   1        9.37        5.90      0.82 o 
  -1  -4   1      417.25      452.14      6.16 o 
   0  -4   1     1424.59     1513.43     22.37 o 
   1  -4   1       14.26       16.70      1.33 o 
   2  -4   1       62.85       56.48      3.31 o 
   3  -4   1      347.80      378.99     16.75 o 
   4  -4   1      108.50      102.20      2.85 o 
   5  -4   1        2.77        2.83      1.18 o 
   6  -4   1        0.30        1.94      0.92 o 
   7  -4   1       34.24       36.97      6.16 o 
   8  -4   1        0.00        7.61      3.73 o 
 -11  -3   1       53.28       40.85     16.82 o 
 -10  -3   1       20.64       18.83      4.24 o 
  -9  -3   1       82.06       90.99      8.57 o 
  -8  -3   1      119.81      106.38      6.18 o 
  -7  -3   1       11.49       17.61      2.29 o 
  -6  -3   1       39.49       34.97      2.77 o 
  -5  -3   1       23.13       23.35      2.18 o 
  -4  -3   1      338.86      348.62      4.76 o 
  -3  -3   1     3676.49     4013.11    101.11 o 
  -2  -3   1       17.04       11.80      0.62 o 
  -1  -3   1     1504.31     1560.99     39.28 o 
   0  -3   1       16.90       12.40      0.60 o 
   1  -3   1       54.33       45.62      3.71 o 
   2  -3   1      768.72      793.28     18.74 o 
   3  -3   1       39.91       36.52      2.80 o 
   4  -3   1        3.80        7.53      0.90 o 
   5  -3   1      249.04      258.21      5.76 o 
   6  -3   1       63.05       56.24      3.64 o 
   7  -3   1       36.48       25.55      3.08 o 
   8  -3   1        0.28        2.58      4.94 o 
 -11  -2   1        6.07        3.25      4.25 o 
 -10  -2   1       32.73       29.22      4.02 o 
  -9  -2   1       48.81       47.13      5.58 o 
  -8  -2   1       51.25       48.35      4.31 o 
  -7  -2   1       59.55       65.18      5.63 o 
  -6  -2   1       29.37       30.06      3.41 o 
  -5  -2   1      776.42      805.04     13.45 o 
  -4  -2   1     2553.17     2876.42     80.91 o 
  -3  -2   1       45.68       47.10      2.32 o 
  -2  -2   1     1169.25     1293.55     32.86 o 
  -1  -2   1     1350.72     1390.10     35.01 o 
   0  -2   1     1084.93     1144.07     29.22 o 
   1  -2   1      917.71      914.59     23.65 o 
   2  -2   1       25.25       21.72      0.82 o 
   3  -2   1      168.75      209.01      6.51 o 
   4  -2   1      103.41       75.04      4.27 o 
   5  -2   1       44.88       43.61      3.11 o 
   6  -2   1      105.81       90.23      2.76 o 
   7  -2   1       89.61       69.42      5.97 o 
   8  -2   1       16.51       17.36      3.53 o 
 -11  -1   1        0.22        0.46      2.19 o 
 -10  -1   1        0.25        1.51      2.05 o 
  -9  -1   1       17.56       20.23      3.76 o 
  -8  -1   1        1.35        1.03      1.48 o 
  -7  -1   1        0.99        1.35      0.90 o 
  -6  -1   1     1191.60     1189.70     46.69 o 
  -5  -1   1      105.97      110.12      3.53 o 
  -4  -1   1       28.48       31.08      1.30 o 
  -3  -1   1     4482.25     4477.12    112.11 o 
  -2  -1   1     5513.33     5382.99    134.41 o 
  -1  -1   1      317.15      317.83      8.83 o 
   0  -1   1      906.61      886.04     22.88 o 
   1  -1   1       77.29       82.05      2.62 o 
   2  -1   1      729.77      805.31     21.06 o 
   3  -1   1       42.58       23.27      1.13 o 
   4  -1   1      190.06      203.56      6.38 o 
   5  -1   1       12.17       16.23      1.90 o 
   6  -1   1      192.47      182.39     10.10 o 
   7  -1   1      162.92      147.90     11.78 o 
   8  -1   1        6.77        4.56      1.26 o 
 -10   0   1        3.60       10.97      3.86 o 
  -9   0   1       12.39       12.68     12.49 o 
  -8   0   1        4.73        6.30      1.52 o 
  -7   0   1      253.93      233.11      7.78 o 
  -6   0   1        6.61        5.62      0.93 o 
  -5   0   1       94.31       96.93      5.41 o 
  -4   0   1      620.86      610.96      8.06 o 
  -3   0   1      142.81      144.62      3.88 o 
  -2   0   1       76.15       70.79      2.22 o 
  -1   0   1      895.15      919.56     23.74 o 
   1   0   1     2281.08     2077.43     66.60 o 
   2   0   1     2884.98     2750.78     71.07 o 
   3   0   1      427.27      478.51     12.28 o 
   4   0   1       59.82       67.95      2.20 o 
   5   0   1       17.10       15.65      1.53 o 
   6   0   1      105.44       98.76      6.95 o 
   7   0   1        0.43        0.08      1.06 o 
   8   0   1      148.71      132.74     14.71 o 
   9   0   1       71.03       48.00      4.74 o 
  -9   1   1       20.53       22.69      7.59 o 
  -8   1   1        0.00        1.01      0.48 o 
  -7   1   1       30.14       24.19      2.87 o 
  -6   1   1      113.17      108.66      8.40 o 
  -5   1   1      172.04      182.37      4.19 o 
  -4   1   1       78.20       86.76      2.79 o 
  -3   1   1      142.61      152.46      4.51 o 
  -2   1   1     1182.30     1118.30     28.62 o 
   0   1   1        1.47        9.26      0.43 o 
   1   1   1      187.29      193.60      4.90 o 
   2   1   1      252.48      264.14      6.97 o 
   3   1   1       10.42       13.01      0.62 o 
   4   1   1      165.60      165.19      4.23 o 
   5   1   1       30.13       25.44      1.88 o 
   6   1   1        6.61        5.59      0.83 o 
   7   1   1      349.59      341.05     23.19 o 
   8   1   1       19.50       16.86      2.49 o 
   9   1   1       39.90       35.96      3.29 o 
  10   1   1        8.71        4.72      3.18 o 
  -9   2   1        3.04        5.74      3.32 o 
  -8   2   1        0.90        1.59      1.55 o 
  -7   2   1       10.35        8.12      1.66 o 
  -6   2   1       55.12       59.58      6.00 o 
  -5   2   1       12.58       14.08      1.64 o 
  -4   2   1       79.50       69.59      4.04 o 
  -3   2   1      200.93      182.72      5.65 o 
  -2   2   1      260.20      259.80      6.48 o 
  -1   2   1     2662.66     2627.18     66.55 o 
   0   2   1     4925.76     4552.29    114.58 o 
   1   2   1     2278.10     2116.60     53.96 o 
   2   2   1       78.50       69.75      2.28 o 
   3   2   1      678.36      742.84     19.67 o 
   4   2   1       22.25       23.05      1.20 o 
   5   2   1      126.36      129.35      6.63 o 
   6   2   1      102.79       99.47      6.99 o 
   7   2   1       44.84       46.53      4.05 o 
   8   2   1        6.73        5.89      1.66 o 
   9   2   1      142.72      141.09     16.49 o 
  10   2   1        0.41        2.53      1.71 o 
  -8   3   1       10.13       10.95      3.36 o 
  -7   3   1        3.41        1.98      2.47 o 
  -6   3   1        0.36        0.11      1.36 o 
  -5   3   1       87.49       83.78      8.14 o 
  -4   3   1       39.37       43.71      2.75 o 
  -3   3   1        4.79        5.90      1.35 o 
  -2   3   1      200.60      203.96      6.33 o 
  -1   3   1      700.66      706.27     19.06 o 
   0   3   1      337.19      342.57      8.55 o 
   1   3   1      626.52      631.73     15.47 o 
   2   3   1      372.46      424.99     10.81 o 
   3   3   1       52.93       38.23      1.44 o 
   4   3   1      309.90      326.31      8.47 o 
   5   3   1       13.20       12.61      1.81 o 
   6   3   1      280.59      310.91      6.82 o 
   7   3   1       18.02       24.40      3.12 o 
   8   3   1       33.10       45.45      4.44 o 
   9   3   1       10.28       12.96      2.64 o 
  10   3   1        1.26        1.78      1.53 o 
  11   3   1       14.70       13.11      3.75 o 
  -8   4   1        0.03       -1.93      2.52 o 
  -7   4   1        7.31        4.08      1.75 o 
  -6   4   1       36.69       31.57      3.69 o 
  -5   4   1        1.19        0.19      0.77 o 
  -4   4   1        2.00        2.21      0.95 o 
  -3   4   1      348.21      382.74     10.40 o 
  -2   4   1      598.71      653.82     11.17 o 
  -1   4   1       74.70       74.24      3.10 o 
   0   4   1       29.76       32.72      2.38 o 
   1   4   1        0.12        0.74      0.76 o 
   2   4   1        4.84        4.20      0.60 o 
   3   4   1      535.26      562.81     13.81 o 
   4   4   1      186.20      229.66      8.69 o 
   5   4   1       67.62       68.47      3.08 o 
   6   4   1      119.87      104.83      7.52 o 
   7   4   1        2.76        1.35      2.02 o 
   8   4   1        3.89        6.12      2.65 o 
   9   4   1       44.39       45.06      4.40 o 
  10   4   1       91.03       89.34      8.77 o 
  11   4   1       26.09       23.84      4.28 o 
  -7   5   1       15.99        8.78      5.60 o 
  -6   5   1        0.12       -0.64      1.95 o 
  -5   5   1        5.49        3.89      1.58 o 
  -4   5   1        0.99        2.01      1.06 o 
  -3   5   1      148.97      150.33      8.41 o 
  -2   5   1      120.50      124.40      5.87 o 
  -1   5   1      150.72      128.63      7.34 o 
   0   5   1      548.80      584.87     11.62 o 
   1   5   1      185.70      205.33      6.36 o 
   2   5   1      612.87      646.55     10.00 o 
   3   5   1       18.56       20.39      2.27 o 
   4   5   1      251.72      280.33      7.17 o 
   5   5   1       16.77       15.23      1.53 o 
   6   5   1        0.72        1.62      1.47 o 
   7   5   1       31.47       30.85      3.52 o 
   8   5   1      219.49      239.17      5.72 o 
   9   5   1      171.25      190.85     17.86 o 
  10   5   1       16.09       21.14      4.89 o 
  11   5   1       28.58       30.27      4.74 o 
  12   5   1        9.52       11.87      3.66 o 
  -6   6   1        1.91       -1.70      1.70 o 
  -5   6   1        4.92        7.58      2.77 o 
  -4   6   1       13.43       10.60      2.49 o 
  -3   6   1        2.96        2.13      1.33 o 
  -2   6   1      113.94      106.33      2.66 o 
  -1   6   1      332.62      352.01     15.60 o 
   0   6   1      233.42      243.23      6.74 o 
   1   6   1       66.40       68.73      4.03 o 
   2   6   1      193.32      179.03      4.88 o 
   3   6   1       17.86       22.25      2.19 o 
   4   6   1        1.16        2.74      0.94 o 
   5   6   1       58.03       50.07      3.20 o 
   6   6   1       43.69       34.17     14.11 o 
   7   6   1       28.04       28.82      2.53 o 
   8   6   1       77.14       76.16      8.35 o 
   9   6   1       55.73       54.39      8.20 o 
  10   6   1       76.02       67.24     15.55 o 
  11   6   1       27.05       28.57      5.50 o 
  12   6   1        7.13       11.89      3.55 o 
  -5   7   1        0.24       -1.28      1.90 o 
  -4   7   1        0.27        1.77      2.14 o 
  -3   7   1       16.86       20.24      2.33 o 
  -2   7   1       95.36       98.45      6.29 o 
  -1   7   1        0.09       -0.64      1.74 o 
   0   7   1      513.03      534.98     29.57 o 
   1   7   1      108.32       83.02      5.89 o 
   2   7   1       17.14       17.10      1.86 o 
   3   7   1        0.33        0.37      1.26 o 
   4   7   1      224.02      226.15     10.13 o 
   5   7   1        6.91        4.96      1.72 o 
   6   7   1        2.66        2.60      3.66 o 
   7   7   1        1.58        1.56      2.16 o 
   8   7   1        6.36        3.61      1.85 o 
   9   7   1       43.32       47.69      5.83 o 
  10   7   1       71.65       81.78     11.05 o 
  11   7   1       12.40       13.79      3.31 o 
  -4   8   1        0.03       -1.57      2.24 o 
  -3   8   1       25.78       26.86      3.23 o 
  -2   8   1        0.96       -0.61      2.19 o 
  -1   8   1       24.19       23.84      3.07 o 
   0   8   1       14.71       15.76      2.44 o 
   1   8   1       32.70       29.25      3.54 o 
   2   8   1       94.95       91.40      4.68 o 
   3   8   1      166.74      157.01      4.29 o 
   4   8   1       13.72       13.21      2.15 o 
   5   8   1       12.05       11.05      1.80 o 
   6   8   1        6.13        9.48      1.73 o 
   7   8   1      250.51      227.69     14.50 o 
   8   8   1        6.77        7.22      1.58 o 
   9   8   1       33.40       38.66      5.85 o 
  10   8   1       16.96       27.84      4.48 o 
  11   8   1        0.90       -1.38      3.36 o 
  -3   9   1        7.87       12.75      4.24 o 
  -2   9   1        2.33        1.51      1.71 o 
  -1   9   1        3.60        3.95      1.48 o 
   0   9   1        2.78        3.75      1.83 o 
   1   9   1       22.82       25.13      3.50 o 
   3   9   1       12.87       12.60      2.08 o 
   4   9   1       44.88       39.05      3.47 o 
   5   9   1      160.80      142.74      9.15 o 
   6   9   1       37.11       34.64      3.15 o 
   7   9   1        3.87        4.40      1.58 o 
   8   9   1        0.90        2.51      2.20 o 
   9   9   1        2.83        2.37      2.90 o 
  10   9   1        0.52        2.72      2.44 o 
  11   9   1        2.84        6.53      3.71 o 
  -1  10   1        0.06        1.47      2.77 o 
   0  10   1        2.88        2.25      3.13 o 
   1  10   1        1.52        1.71      1.58 o 
   2  10   1        5.37        3.98      1.63 o 
   3  10   1       14.74       15.02      3.11 o 
   4  10   1      191.32      160.49     18.76 o 
   5  10   1        0.47       -0.28      1.47 o 
   6  10   1        7.15        3.99      1.92 o 
   7  10   1       16.69       19.36      3.58 o 
   8  10   1       13.52       19.97      3.52 o 
   9  10   1        0.54        2.00      3.29 o 
  10  10   1        0.14        1.32      2.69 o 
   1  11   1        3.78        4.52      1.96 o 
   2  11   1        3.30        3.00      2.58 o 
   3  11   1        6.00        6.53      3.47 o 
   4  11   1        8.48       10.72      2.68 o 
   5  11   1        0.62       -0.43      1.91 o 
   6  11   1       18.05       18.24      3.94 o 
   7  11   1       10.46       13.03      2.86 o 
   8  11   1        0.65       -1.90      1.90 o 
   9  11   1        1.31       -1.41      3.93 o 
   4  12   1        1.00        3.55      2.73 o 
   5  12   1        0.03        0.27      2.31 o 
   6  12   1        4.90        5.49      3.91 o 
   7  12   1        0.75        4.29      2.30 o 
  -7 -11   2        1.64        0.01      2.44 o 
  -6 -11   2       12.38       11.95      3.45 o 
  -5 -11   2        5.15        9.16      2.59 o 
  -4 -11   2        0.00       -1.08      2.09 o 
  -3 -11   2        0.39        3.91      2.64 o 
  -9 -10   2       18.94       21.51      6.12 o 
  -8 -10   2       13.43       17.52      3.95 o 
  -7 -10   2       28.97       29.68      4.27 o 
  -6 -10   2       12.95       10.34      3.06 o 
  -5 -10   2        4.38        7.18      2.23 o 
  -4 -10   2        4.87        3.85      1.63 o 
  -3 -10   2        7.35       10.56      2.90 o 
  -2 -10   2        3.81        6.74      1.84 o 
  -1 -10   2        4.99        1.45      2.88 o 
   0 -10   2        2.76       -0.06      1.54 o 
 -10  -9   2       65.67       70.02     17.06 o 
  -9  -9   2        7.98        9.75      5.55 o 
  -8  -9   2       67.88       69.35      7.08 o 
  -7  -9   2       22.93       29.51      3.35 o 
  -6  -9   2       19.02       20.40      3.39 o 
  -5  -9   2       49.13       46.42      3.46 o 
  -4  -9   2        3.84        4.44      1.44 o 
  -3  -9   2        8.27        9.00      1.96 o 
  -2  -9   2        2.23        0.93      1.65 o 
  -1  -9   2        0.70        0.31      2.23 o 
   0  -9   2        0.00       -0.81      1.35 o 
   1  -9   2        9.73       11.53      3.25 o 
   2  -9   2        7.20        4.13      2.52 o 
 -11  -8   2        6.04        7.57      3.30 o 
 -10  -8   2        1.74        0.95      3.34 o 
  -9  -8   2       85.61       76.86     10.06 o 
  -8  -8   2       23.78       27.28      4.57 o 
  -7  -8   2       42.02       40.89      4.03 o 
  -6  -8   2       88.49       81.66      6.36 o 
  -5  -8   2        2.09        1.88      1.78 o 
  -4  -8   2        2.13        4.28      1.44 o 
  -3  -8   2      351.89      327.93     34.23 o 
  -2  -8   2       31.69       36.80      3.74 o 
  -1  -8   2       22.04       24.66      4.04 o 
   0  -8   2        3.10        1.25      2.21 o 
   1  -8   2        1.20        2.30      1.21 o 
   2  -8   2        4.29        7.37      2.05 o 
   3  -8   2        9.46        5.15      2.94 o 
 -11  -7   2        8.58       12.76      4.29 o 
 -10  -7   2       20.49       16.51      4.43 o 
  -9  -7   2        0.05        1.67      2.91 o 
  -8  -7   2       31.07       30.28      3.61 o 
  -7  -7   2       18.11       22.22      2.98 o 
  -6  -7   2       12.85       11.53      1.95 o 
  -5  -7   2       44.34       41.49      3.72 o 
  -4  -7   2      310.86      316.80     17.41 o 
  -3  -7   2      207.13      206.31     11.61 o 
  -2  -7   2       60.14       48.14      4.18 o 
  -1  -7   2       72.18       66.54      4.45 o 
   0  -7   2       67.55       62.32      4.64 o 
   1  -7   2        3.95        3.11      1.28 o 
   2  -7   2       44.64       49.60      3.59 o 
   3  -7   2       22.71       23.19      3.49 o 
   4  -7   2        2.85       -0.06      1.71 o 
   5  -7   2       12.22       15.82      6.29 o 
 -11  -6   2       12.69       25.54      5.00 o 
 -10  -6   2        0.01       -0.45      1.84 o 
  -9  -6   2       11.03       13.86      3.28 o 
  -8  -6   2        0.01        2.89      1.59 o 
  -7  -6   2       11.83       11.88      1.75 o 
  -6  -6   2      348.67      341.48     18.62 o 
  -5  -6   2        0.66        0.84      1.36 o 
  -4  -6   2      568.13      599.23     26.20 o 
  -3  -6   2      138.14      111.78      6.89 o 
  -2  -6   2      255.18      264.15      7.30 o 
  -1  -6   2      300.89      307.06     13.62 o 
   0  -6   2       11.66        7.26      1.30 o 
   1  -6   2       25.15       24.26      2.87 o 
   2  -6   2       33.52       30.89      3.94 o 
   3  -6   2        4.36        4.67      2.30 o 
   4  -6   2        0.32        1.26      1.33 o 
   5  -6   2        3.09        6.93      2.36 o 
   6  -6   2        0.98        3.57      8.70 o 
 -11  -5   2        0.27        2.90      1.73 o 
 -10  -5   2       15.69       29.75      4.18 o 
  -9  -5   2        0.09        1.63      2.17 o 
  -8  -5   2       16.92       18.00      2.80 o 
  -7  -5   2        6.62        5.30      1.64 o 
  -6  -5   2        1.19        2.14      0.56 o 
  -5  -5   2      179.60      171.03      5.50 o 
  -4  -5   2      134.02      117.44      6.67 o 
  -3  -5   2      655.47      668.96     12.69 o 
  -2  -5   2      286.65      287.15      4.97 o 
  -1  -5   2       39.54       44.16      2.81 o 
   0  -5   2        2.49        3.01      0.72 o 
   1  -5   2      828.45      863.09     37.72 o 
   2  -5   2      140.67      146.76      8.94 o 
   3  -5   2       41.27       42.19      3.64 o 
   4  -5   2       32.87       32.68      3.14 o 
   5  -5   2        1.85       -1.11      1.11 o 
   6  -5   2        1.65        4.67      1.75 o 
   7  -5   2        0.04       -5.40      5.59 o 
 -11  -4   2        0.02       -2.35      2.35 o 
 -10  -4   2        1.39        4.03      2.55 o 
  -9  -4   2        0.70        2.37      1.72 o 
  -8  -4   2        0.83       -1.35      1.62 o 
  -7  -4   2       32.48       23.69      2.66 o 
  -6  -4   2       34.04       46.21      2.88 o 
  -5  -4   2       49.08       47.86      2.82 o 
  -4  -4   2      388.52      359.25      4.83 o 
  -3  -4   2      274.25      288.25      6.04 o 
  -2  -4   2       11.98       15.29      1.19 o 
  -1  -4   2      986.68      949.95     12.49 o 
   0  -4   2       84.72       66.12      2.35 o 
   1  -4   2      138.02      134.42      7.59 o 
   2  -4   2       59.53       53.36      3.35 o 
   3  -4   2      505.72      552.99     24.57 o 
   4  -4   2        3.05        2.87      1.06 o 
   5  -4   2        0.52        0.03      0.85 o 
   6  -4   2        9.20       11.26      2.86 o 
   7  -4   2       11.04        8.61      2.91 o 
   8  -4   2        0.19       -0.21      2.68 o 
 -11  -3   2        3.35        2.88      3.57 o 
 -10  -3   2        5.05        3.82      5.09 o 
  -9  -3   2        4.03        5.51      2.10 o 
  -8  -3   2        0.61        0.02      1.67 o 
  -7  -3   2       47.52       43.88      4.10 o 
  -6  -3   2        1.10        3.05      1.34 o 
  -5  -3   2        1.53        1.18      0.45 o 
  -4  -3   2       41.86       37.82      2.74 o 
  -3  -3   2      342.88      369.47      5.01 o 
  -2  -3   2     3116.29     3094.27     77.56 o 
  -1  -3   2      301.08      394.50      9.62 o 
   0  -3   2        0.29        3.41      0.42 o 
   1  -3   2      279.94      263.12      8.77 o 
   2  -3   2       89.38       69.64      4.00 o 
   3  -3   2       31.55       27.47      1.87 o 
   4  -3   2       18.79       16.92      1.77 o 
   5  -3   2        0.92        2.54      0.92 o 
   6  -3   2       19.45       13.36      2.18 o 
   7  -3   2       28.44       28.98      3.89 o 
   8  -3   2        6.00        4.80      3.81 o 
 -11  -2   2        0.13        0.06      6.55 o 
 -10  -2   2       22.25       31.10      5.19 o 
  -9  -2   2       12.94       19.92      3.65 o 
  -8  -2   2       16.30       18.21      2.81 o 
  -7  -2   2       48.62       46.41      4.86 o 
  -6  -2   2      100.90       91.72      6.99 o 
  -5  -2   2      472.81      517.10      9.51 o 
  -4  -2   2      202.24      232.81      7.36 o 
  -3  -2   2      864.82      887.49     22.34 o 
  -2  -2   2       41.87       47.33      1.85 o 
  -1  -2   2      540.55      574.42     14.14 o 
   0  -2   2     2844.81     2861.92     72.37 o 
   1  -2   2       26.43       46.75      1.67 o 
   2  -2   2      231.24      245.87      7.47 o 
   3  -2   2        8.78       11.55      0.89 o 
   4  -2   2      129.54      139.36      6.01 o 
   5  -2   2       96.65       72.92      5.20 o 
   6  -2   2       63.02       50.76      4.33 o 
   7  -2   2        0.18        0.30      1.06 o 
   8  -2   2        0.02       -1.23      1.25 o 
 -11  -1   2       26.45       27.78     10.47 o 
 -10  -1   2        5.32        9.46      4.14 o 
  -9  -1   2       11.74        8.68      4.03 o 
  -8  -1   2        0.23       -1.32      1.32 o 
  -7  -1   2        2.50        1.95      0.52 o 
  -6  -1   2        8.94       10.34      1.23 o 
  -5  -1   2       90.70       83.47      4.79 o 
  -4  -1   2     1043.15     1195.59     16.46 o 
  -3  -1   2     1783.99     2012.48     50.03 o 
  -2  -1   2      310.68      280.98      6.83 o 
  -1  -1   2     2285.05     2181.65     54.74 o 
   0  -1   2      709.84      646.37     17.62 o 
   1  -1   2       73.54       75.75      2.47 o 
   2  -1   2       40.00       47.61      2.37 o 
   3  -1   2      172.19      147.06      4.58 o 
   4  -1   2        0.23        0.65      0.47 o 
   5  -1   2       24.46       24.49      2.41 o 
   6  -1   2       81.67       63.87      6.80 o 
   7  -1   2       25.87       21.36      3.10 o 
   8  -1   2       31.96       25.06      2.33 o 
   9  -1   2        0.20        3.23      2.28 o 
 -10   0   2       17.46       15.54      5.91 o 
  -9   0   2        0.85        3.09      3.56 o 
  -8   0   2      100.55       87.02      9.00 o 
  -7   0   2       54.90       49.36      4.71 o 
  -6   0   2      197.01      189.57      8.61 o 
  -5   0   2        0.02        0.27      0.52 o 
  -4   0   2      495.08      525.35      7.10 o 
  -3   0   2      694.17      693.36     22.68 o 
  -2   0   2      414.82      417.69     10.21 o 
  -1   0   2       59.10       74.88      2.37 o 
   0   0   2      699.45      683.44     16.93 o 
   1   0   2     2372.82     2214.50     57.87 o 
   2   0   2       30.30       20.61      0.97 o 
   3   0   2       89.41      116.06      3.75 o 
   4   0   2       54.78       63.49      2.57 o 
   5   0   2      201.93      192.23      4.17 o 
   6   0   2        7.30        9.29      1.01 o 
   7   0   2        7.38        8.70      1.75 o 
   8   0   2        0.46       -0.16      0.73 o 
   9   0   2        7.67        7.16      5.61 o 
 -10   1   2        1.31       -0.98      3.01 o 
  -9   1   2       14.11       11.46      7.00 o 
  -8   1   2        0.42        0.94      0.76 o 
  -7   1   2      106.67       89.11      9.27 o 
  -6   1   2      601.35      637.40     33.91 o 
  -5   1   2       22.59       22.87      2.22 o 
  -4   1   2      351.05      353.36      6.82 o 
  -3   1   2      118.31      116.36      4.12 o 
  -2   1   2       52.99       71.78      2.89 o 
  -1   1   2       60.32       55.16      1.89 o 
   0   1   2     3343.72     3182.88     81.89 o 
   1   1   2     5274.85     4959.73    126.38 o 
   2   1   2      437.94      386.97      9.71 o 
   3   1   2      859.47      846.94     21.79 o 
   4   1   2       25.75       21.13      1.56 o 
   5   1   2      165.28      189.99      3.43 o 
   6   1   2       39.13       34.64      2.15 o 
   7   1   2      167.29      161.50      8.97 o 
   8   1   2       19.92       17.38      2.29 o 
   9   1   2       33.16       25.53      4.16 o 
  10   1   2        0.13       -0.91      5.20 o 
  -9   2   2        0.67        7.58      3.68 o 
  -8   2   2        5.05        7.60      2.54 o 
  -7   2   2      140.96      122.45     11.58 o 
  -6   2   2        0.07       -0.98      0.98 o 
  -5   2   2       31.15       34.39      3.86 o 
  -4   2   2       87.50       74.89      5.35 o 
  -3   2   2        7.68        7.52      0.95 o 
  -2   2   2      715.59      781.30     27.77 o 
  -1   2   2     1275.80     1338.05     33.49 o 
   0   2   2    13176.54    10830.24    364.05 o 
   1   2   2     1391.40     1497.91     39.00 o 
   2   2   2     1977.98     1879.10     49.23 o 
   3   2   2       74.61       71.80      2.41 o 
   4   2   2        6.37       11.59      1.03 o 
   5   2   2      525.96      567.02      8.10 o 
   6   2   2      334.29      354.90     11.46 o 
   7   2   2       81.57       65.61      9.88 o 
   8   2   2       49.77       49.79      5.07 o 
   9   2   2        5.18        8.29      2.20 o 
  10   2   2        2.27       -0.55      2.14 o 
  11   2   2       20.08       19.38      5.99 o 
  -9   3   2       20.37       17.00      6.53 o 
  -8   3   2        7.16        8.66      2.69 o 
  -7   3   2        0.05        1.95      1.32 o 
  -6   3   2       63.75       57.83      4.68 o 
  -5   3   2      142.86      138.82      9.42 o 
  -4   3   2      222.88      240.78      9.27 o 
  -3   3   2       35.64       40.62      2.52 o 
  -2   3   2      568.19      618.93      9.63 o 
  -1   3   2      247.36      293.94      7.21 o 
   0   3   2      636.65      663.31     18.25 o 
   1   3   2      518.26      542.77     13.30 o 
   2   3   2       98.36      101.92      3.33 o 
   3   3   2       61.36       53.78      2.14 o 
   4   3   2     1852.55     1831.99     28.96 o 
   5   3   2      143.45      164.19      5.87 o 
   6   3   2        2.84        4.44      1.01 o 
   7   3   2     1111.01     1162.29     70.44 o 
   8   3   2       22.44       25.93      3.79 o 
   9   3   2        2.29        1.03      1.57 o 
  10   3   2        3.95        4.07      4.20 o 
  11   3   2       14.03       14.24      5.02 o 
  -8   4   2        7.63        8.01      2.89 o 
  -7   4   2        5.76        5.10      3.22 o 
  -6   4   2       25.14       27.86      3.42 o 
  -5   4   2       72.19       75.52      7.64 o 
  -4   4   2       18.56       17.44      1.98 o 
  -3   4   2        5.86        4.98      0.96 o 
  -2   4   2      610.78      642.50     11.97 o 
  -1   4   2      427.34      475.17      7.48 o 
   0   4   2      628.17      679.28     12.07 o 
   1   4   2      216.89      236.00      5.95 o 
   2   4   2      261.37      284.00      7.95 o 
   3   4   2      451.58      433.38     10.82 o 
   4   4   2       59.43       63.48      3.59 o 
   5   4   2      747.85      833.22     14.08 o 
   6   4   2     1178.74     1200.53     46.64 o 
   7   4   2      551.43      614.61     32.59 o 
   8   4   2        1.62        1.25      2.43 o 
   9   4   2        4.01        1.03      1.92 o 
  10   4   2        1.66        1.95      2.34 o 
  11   4   2        2.04        3.05      2.74 o 
  -7   5   2        3.05        4.87      2.19 o 
  -6   5   2       20.92       27.52      4.29 o 
  -5   5   2        7.12        7.70      2.57 o 
  -4   5   2       72.20       62.64      5.35 o 
  -3   5   2       82.87       74.44      7.50 o 
  -2   5   2        3.19        5.61      1.54 o 
  -1   5   2       46.25       39.81      2.35 o 
   0   5   2       53.56       53.46      3.16 o 
   1   5   2      494.42      506.75      9.83 o 
   2   5   2       75.40       75.75      2.95 o 
   3   5   2      106.17      104.43      3.44 o 
   4   5   2      545.31      609.50      8.61 o 
   5   5   2      133.31      117.70      6.72 o 
   6   5   2      536.09      554.35     15.42 o 
   7   5   2      231.23      246.29     13.25 o 
   8   5   2        8.58       12.55      3.06 o 
   9   5   2       67.90       64.25      6.16 o 
  10   5   2        0.79        1.56      2.65 o 
  11   5   2       20.32       25.09      5.45 o 
  12   5   2       10.36       21.31      8.16 o 
  -6   6   2       16.89       21.75      4.06 o 
  -5   6   2        3.18        3.10      2.83 o 
  -4   6   2        6.71        8.46      2.31 o 
  -3   6   2        4.05        5.03      2.13 o 
  -2   6   2      202.90      187.61     10.49 o 
  -1   6   2       53.49       47.19      3.41 o 
   0   6   2       58.94       52.05      3.31 o 
   1   6   2       14.30       15.51      1.74 o 
   2   6   2       15.69       19.90      1.98 o 
   3   6   2      129.23      123.75      7.14 o 
   4   6   2      134.67      142.93     10.01 o 
   5   6   2        0.07        0.87      0.72 o 
   6   6   2      113.73      102.10      7.28 o 
   7   6   2      117.19      102.30      7.48 o 
   8   6   2      118.26      109.82      9.75 o 
   9   6   2       12.77       13.44      3.05 o 
  10   6   2        2.68        1.40      2.14 o 
  11   6   2       44.64       51.15      8.95 o 
  12   6   2        0.21        3.21      2.56 o 
  -5   7   2        8.78        9.92      3.90 o 
  -4   7   2        0.01        1.41      2.52 o 
  -3   7   2       19.70       20.31      3.04 o 
  -2   7   2        1.87        0.10      1.17 o 
  -1   7   2       15.73       14.41      3.10 o 
   0   7   2       38.37       29.24      2.66 o 
   1   7   2      142.35      140.42      9.54 o 
   2   7   2      104.32       85.60      6.15 o 
   3   7   2       17.71       16.28      1.87 o 
   4   7   2        0.17        0.63      0.96 o 
   5   7   2       35.13       35.40      2.82 o 
   6   7   2      108.11      100.22      6.25 o 
   7   7   2       34.19       31.53      3.75 o 
   8   7   2       43.55       42.82      5.55 o 
   9   7   2       86.25       88.48     10.38 o 
  10   7   2       45.69       42.34      5.78 o 
  11   7   2        1.09       -0.14      3.51 o 
  12   7   2        1.41       -0.36      3.91 o 
  -4   8   2        8.44       11.75      3.67 o 
  -3   8   2        3.09        0.97      2.25 o 
  -2   8   2       25.15       24.97      2.44 o 
  -1   8   2       29.67       26.32      3.06 o 
   0   8   2        2.93        1.21      1.39 o 
   1   8   2        0.20        0.00      0.93 o 
   2   8   2       12.43       12.96      2.42 o 
   3   8   2        0.00        0.38      1.43 o 
   4   8   2        0.01        0.04      1.09 o 
   5   8   2       27.19       25.73      3.76 o 
   6   8   2        3.51        4.67      2.03 o 
   7   8   2       14.18       13.24      2.29 o 
   8   8   2       27.40       35.12      4.18 o 
   9   8   2       49.72       51.48      4.63 o 
  10   8   2       12.14       14.89      3.74 o 
  11   8   2       26.98       33.31      5.50 o 
  -3   9   2        3.07        7.37      3.00 o 
  -2   9   2       31.76       32.62      4.73 o 
  -1   9   2       16.19       12.56      4.06 o 
   0   9   2       21.79       26.05      3.81 o 
   1   9   2        4.73        4.88      1.41 o 
   2   9   2        0.59        0.64      1.78 o 
   3   9   2       10.13       15.32      2.57 o 
   4   9   2        8.36       10.86      2.14 o 
   5   9   2        1.05        5.33      2.50 o 
   6   9   2        2.10        2.97      1.55 o 
   7   9   2       63.39       47.39      7.73 o 
   8   9   2        2.34        1.42      1.61 o 
   9   9   2       17.47       21.90      4.86 o 
  10   9   2       34.61       41.10      6.28 o 
  11   9   2        2.43        2.52      3.02 o 
  -2  10   2        4.66        9.68      6.21 o 
  -1  10   2        6.32        4.90      2.10 o 
   0  10   2        0.05        0.78      3.38 o 
   1  10   2        0.11        0.98      1.51 o 
   2  10   2        5.26        6.66      2.13 o 
   3  10   2        0.07       -1.13      1.75 o 
   4  10   2        2.01        2.48      2.05 o 
   5  10   2       11.71       12.03      3.13 o 
   6  10   2       83.99       72.61      5.21 o 
   7  10   2        5.30        7.39      2.70 o 
   8  10   2        8.03        6.34      2.47 o 
   9  10   2       23.64       29.76      4.87 o 
  10  10   2       11.27       18.25      3.72 o 
   0  11   2        1.92        4.16      1.90 o 
   1  11   2        1.83        1.01      1.40 o 
   2  11   2        2.13        1.86      2.18 o 
   3  11   2        0.29       -0.59      1.78 o 
   4  11   2        3.60        6.01      2.61 o 
   5  11   2        3.40        6.82      2.54 o 
   6  11   2        1.10       -0.88      1.66 o 
   7  11   2        5.09        5.70      1.78 o 
   8  11   2       18.77       22.39      4.06 o 
   9  11   2       15.26        9.22      3.81 o 
   3  12   2        4.50        3.31      3.23 o 
   4  12   2       17.09       27.40      5.13 o 
   5  12   2        2.22        5.32      2.01 o 
   6  12   2        6.30        6.57      4.12 o 
   7  12   2        1.47        6.60      2.77 o 
   8  12   2       11.38        6.94      4.67 o 
  -6 -11   3        0.44        1.75      2.22 o 
  -5 -11   3        1.30        1.90      2.53 o 
  -4 -11   3       17.18       17.41      4.12 o 
  -8 -10   3        0.04        2.93      3.14 o 
  -7 -10   3        3.55        1.05      2.06 o 
  -6 -10   3        4.07        4.24      2.46 o 
  -5 -10   3        0.22        0.85      1.81 o 
  -4 -10   3        5.30        2.11      1.70 o 
  -3 -10   3       11.36        8.12      2.27 o 
  -2 -10   3       10.83       22.80      3.84 o 
  -1 -10   3       20.97       21.64      3.39 o 
 -10  -9   3        0.13        5.87      3.27 o 
  -9  -9   3       30.91       37.03      6.03 o 
  -8  -9   3        0.49       -1.75      1.92 o 
  -7  -9   3        4.09       11.43      3.11 o 
  -6  -9   3        6.71        7.46      2.06 o 
  -5  -9   3        8.85       11.10      2.47 o 
  -4  -9   3        1.13        1.73      1.59 o 
  -3  -9   3       11.43        9.78      2.73 o 
  -2  -9   3       10.54        6.77      2.14 o 
  -1  -9   3       29.64       29.64      3.29 o 
   0  -9   3       20.38       27.45      4.12 o 
   1  -9   3        5.57       10.69      3.40 o 
 -10  -8   3       14.61       22.68      4.47 o 
  -9  -8   3        1.03       -1.91      2.43 o 
  -8  -8   3       32.37       27.42      4.00 o 
  -7  -8   3       29.99       31.89      2.51 o 
  -6  -8   3       21.95       24.91      3.03 o 
  -5  -8   3       23.83       28.66      3.52 o 
  -4  -8   3       10.11        9.91      2.17 o 
  -3  -8   3        9.05       11.75      2.07 o 
  -2  -8   3        8.06       10.17      1.88 o 
  -1  -8   3      102.46      100.12      9.70 o 
   0  -8   3       16.55       21.54      3.23 o 
   1  -8   3        0.08        0.68      2.18 o 
   2  -8   3        9.36       16.58      3.12 o 
   3  -8   3       11.97       20.58      3.96 o 
 -11  -7   3        2.04        2.26      2.64 o 
 -10  -7   3       31.31       40.40      8.40 o 
  -9  -7   3       27.05       38.20      6.63 o 
  -8  -7   3       20.32       24.06      3.39 o 
  -7  -7   3       39.01       39.68      3.20 o 
  -6  -7   3       12.51       13.56      2.14 o 
  -5  -7   3        6.54       10.68      1.61 o 
  -4  -7   3        0.07       -0.83      1.22 o 
  -3  -7   3        9.99       11.61      2.08 o 
  -2  -7   3       98.68       89.65      6.59 o 
  -1  -7   3        0.17        2.40      2.66 o 
   0  -7   3       11.00       12.70      2.38 o 
   1  -7   3       47.00       54.57      5.38 o 
   2  -7   3        5.75       13.43      3.11 o 
   3  -7   3        2.06        2.20      1.44 o 
   4  -7   3        7.22       11.35      3.35 o 
 -11  -6   3       47.13       46.50      8.32 o 
 -10  -6   3        1.43       -0.93      3.19 o 
  -9  -6   3        9.69       24.85      4.52 o 
  -8  -6   3       22.44       15.15      3.76 o 
  -7  -6   3       11.91       14.87      2.44 o 
  -6  -6   3       24.61       26.88      3.18 o 
  -5  -6   3      284.32      305.01     16.58 o 
  -4  -6   3      728.78      759.53     32.92 o 
  -3  -6   3        2.38        4.56      1.02 o 
  -2  -6   3       53.41       45.22      3.57 o 
  -1  -6   3        1.37       -1.01      1.01 o 
   0  -6   3       68.07       62.41      4.47 o 
   1  -6   3        4.49        8.41      1.82 o 
   2  -6   3       11.07       15.16      2.14 o 
   3  -6   3       23.75       30.11      2.56 o 
   4  -6   3       16.51       22.95      4.34 o 
   5  -6   3        2.18        4.46      2.13 o 
 -11  -5   3        1.61        1.78      2.31 o 
 -10  -5   3       27.64       29.39      3.71 o 
  -9  -5   3       24.28       23.29      3.42 o 
  -8  -5   3        6.37        8.22      2.70 o 
  -7  -5   3       20.03       27.14      3.03 o 
  -6  -5   3       44.34       45.08      3.86 o 
  -5  -5   3      156.94      160.64      7.24 o 
  -4  -5   3      127.97      132.93      4.59 o 
  -3  -5   3      291.87      278.94      7.42 o 
  -2  -5   3      226.10      220.43      6.07 o 
  -1  -5   3      186.30      187.85      5.43 o 
   0  -5   3        8.84        9.25      1.18 o 
   1  -5   3        0.97        1.82      1.52 o 
   2  -5   3        6.78        8.11      1.70 o 
   3  -5   3      318.79      317.93     24.51 o 
   4  -5   3        6.62        5.81      2.54 o 
   5  -5   3        9.69       11.55      3.26 o 
   6  -5   3        4.25        7.51      3.65 o 
 -11  -4   3        8.96        3.64      2.50 o 
 -10  -4   3       33.17       40.10      4.72 o 
  -9  -4   3       25.16       32.53      4.40 o 
  -8  -4   3       71.58       67.89      5.38 o 
  -7  -4   3       57.47       37.60      3.68 o 
  -6  -4   3       41.27       37.05      2.91 o 
  -5  -4   3      442.97      487.76     12.62 o 
  -4  -4   3      321.42      338.64      5.89 o 
  -3  -4   3      157.84      169.79      5.04 o 
  -2  -4   3       49.08       41.34      3.04 o 
  -1  -4   3       12.84       15.59      1.58 o 
   0  -4   3       44.29       52.43      3.12 o 
   1  -4   3      224.01      245.97      6.76 o 
   2  -4   3      102.02      100.83      7.08 o 
   3  -4   3       76.10       72.78      6.74 o 
   4  -4   3        0.23        1.49      1.41 o 
   5  -4   3       85.65       58.66      7.67 o 
   6  -4   3        0.66       -1.52      2.39 o 
   7  -4   3        1.18        1.33      2.88 o 
 -11  -3   3        0.55       -1.67      3.35 o 
 -10  -3   3       46.14       45.74     11.20 o 
  -9  -3   3      111.36      109.67     12.82 o 
  -8  -3   3        0.71        1.20      2.05 o 
  -7  -3   3       17.80       15.84      2.46 o 
  -6  -3   3      361.59      385.79     10.84 o 
  -5  -3   3      102.59      110.20      6.83 o 
  -4  -3   3        4.64        3.14      0.42 o 
  -3  -3   3      614.26      659.47      8.50 o 
  -2  -3   3      135.13      115.35      3.71 o 
  -1  -3   3      181.41      188.48      5.78 o 
   0  -3   3     3257.82     3466.38     71.53 o 
   1  -3   3        3.64        9.28      0.93 o 
   2  -3   3       54.60       60.92      3.56 o 
   3  -3   3       53.92       52.35      3.36 o 
   4  -3   3        8.83        9.56      1.69 o 
   5  -3   3        2.72        1.18      0.83 o 
   6  -3   3       95.97       91.29     10.95 o 
   7  -3   3        7.19        8.08      2.80 o 
   8  -3   3        1.11        0.85      1.95 o 
 -11  -2   3        7.49        6.93      4.58 o 
 -10  -2   3       52.89       60.00      9.76 o 
  -9  -2   3        0.01       -0.51      1.32 o 
  -8  -2   3       75.93       76.62      6.00 o 
  -7  -2   3      269.16      254.80     21.01 o 
  -6  -2   3       11.38       13.98      2.25 o 
  -5  -2   3       35.86       34.84      2.96 o 
  -4  -2   3      453.48      413.09      7.08 o 
  -3  -2   3      853.83      961.67     12.01 o 
  -2  -2   3       12.98       15.07      0.81 o 
  -1  -2   3      293.10      331.61      8.35 o 
   0  -2   3       30.63       44.80      1.81 o 
   1  -2   3       67.91       80.57      2.67 o 
   2  -2   3      822.80      859.96     13.95 o 
   3  -2   3        3.86        2.48      0.91 o 
   4  -2   3       12.71        9.03      1.11 o 
   5  -2   3      201.45      187.15     10.58 o 
   6  -2   3       51.62       51.01      4.05 o 
   7  -2   3       75.50       60.14      5.28 o 
   8  -2   3       17.28       12.90      3.10 o 
 -11  -1   3        3.39        5.48      4.76 o 
 -10  -1   3        7.44       13.71      7.67 o 
  -9  -1   3       76.74       80.40      9.72 o 
  -8  -1   3       48.03       33.78      3.13 o 
  -7  -1   3        6.16        7.53      1.37 o 
  -6  -1   3      156.39      156.28      4.72 o 
  -5  -1   3      561.30      561.13     11.82 o 
  -4  -1   3       97.00       91.23      3.04 o 
  -3  -1   3     1552.10     1902.67     49.45 o 
  -2  -1   3      532.54      521.33     12.56 o 
  -1  -1   3      518.62      541.42     13.58 o 
   0  -1   3      176.24      189.93      4.76 o 
   1  -1   3      237.85      270.60      6.86 o 
   2  -1   3        4.11        4.00      0.56 o 
   3  -1   3       15.95       19.86      1.87 o 
   4  -1   3      297.00      327.91      8.18 o 
   5  -1   3       53.56       53.14      4.59 o 
   6  -1   3       31.65       31.65      4.36 o 
   7  -1   3      260.27      243.67     19.09 o 
   8  -1   3       34.11       29.52      4.19 o 
   9  -1   3       29.47       23.68      6.04 o 
 -10   0   3       13.15       18.71      6.26 o 
  -9   0   3        6.62       15.95      5.78 o 
  -8   0   3        5.88        6.79      1.45 o 
  -7   0   3        2.22        3.49      0.80 o 
  -6   0   3      414.76      398.18     19.54 o 
  -5   0   3      296.81      295.57      5.98 o 
  -4   0   3      718.22      824.07     13.82 o 
  -3   0   3      625.58      601.89     14.89 o 
  -2   0   3     1376.29     1454.86     36.57 o 
  -1   0   3        5.11        1.92      0.32 o 
   0   0   3      375.16      321.22      8.30 o 
   1   0   3     1323.64     1347.03     34.41 o 
   2   0   3      229.03      201.98      6.36 o 
   3   0   3      928.14      992.85     17.28 o 
   4   0   3      210.18      285.20      7.14 o 
   5   0   3       18.92       26.01      2.13 o 
   6   0   3      347.44      343.62     17.00 o 
   7   0   3      123.93      120.92     10.62 o 
   8   0   3       12.92        9.57      4.37 o 
   9   0   3       56.15       59.23     11.40 o 
  10   0   3        1.02        0.28      3.49 o 
 -10   1   3        6.73        7.30      5.13 o 
  -9   1   3        0.01        0.59      2.40 o 
  -8   1   3        0.81        5.51      1.87 o 
  -7   1   3        0.20        0.49      0.97 o 
  -6   1   3      262.00      272.09     18.17 o 
  -5   1   3        0.07        0.79      1.03 o 
  -4   1   3     1362.75     1453.76     30.90 o 
  -3   1   3      855.31      926.35     17.23 o 
  -2   1   3        3.25        4.50      0.39 o 
  -1   1   3      258.29      230.32      5.72 o 
   0   1   3      461.75      440.89     10.91 o 
   1   1   3      449.00      423.60     10.52 o 
   2   1   3      286.14      303.68      8.14 o 
   3   1   3     1401.43     1556.78     44.21 o 
   4   1   3       14.89       21.83      1.62 o 
   5   1   3      299.85      335.05      6.35 o 
   6   1   3       34.68       29.22      2.51 o 
   7   1   3       38.20       33.88      4.22 o 
   8   1   3       30.25       15.85      5.00 o 
   9   1   3       54.39       46.77      6.64 o 
  10   1   3       14.64       13.43      4.68 o 
  -9   2   3        6.42        6.10      3.52 o 
  -8   2   3        7.07       10.01      2.83 o 
  -7   2   3        1.14       -0.75      1.67 o 
  -6   2   3        0.28       -0.04      1.81 o 
  -5   2   3      311.18      316.01     16.80 o 
  -4   2   3       31.92       39.34      2.82 o 
  -3   2   3      113.98      117.64      4.68 o 
  -2   2   3      996.13      991.45     31.48 o 
  -1   2   3       40.03       33.93      1.71 o 
   0   2   3     2049.69     2082.81     54.66 o 
   1   2   3     7918.78     7407.50    190.76 o 
   2   2   3       44.16       46.12      1.82 o 
   3   2   3      413.11      516.51     13.08 o 
   4   2   3      102.92      121.32      3.95 o 
   5   2   3       91.69       79.18      4.53 o 
   6   2   3      112.55      113.07      6.86 o 
   7   2   3       37.77       39.21      3.33 o 
   8   2   3      146.77      128.41     10.25 o 
   9   2   3       12.44       11.96      6.53 o 
  10   2   3       26.10       20.21      6.84 o 
  11   2   3        7.45        6.92      7.22 o 
  -9   3   3        0.40        1.86      2.06 o 
  -8   3   3        5.21        5.01      1.75 o 
  -7   3   3       29.25       28.91      3.55 o 
  -6   3   3        4.52        4.46      1.70 o 
  -5   3   3       85.57       98.85     13.02 o 
  -4   3   3       13.89       14.00      2.13 o 
  -3   3   3      394.80      414.67      9.62 o 
  -2   3   3      124.90      132.74      5.16 o 
  -1   3   3        2.38        2.42      0.44 o 
   0   3   3     1030.10     1047.88     26.65 o 
   1   3   3      132.96      132.70      5.24 o 
   2   3   3        0.33       -0.17      0.41 o 
   3   3   3     1482.16     1627.08     42.53 o 
   4   3   3      650.62      688.44     10.78 o 
   5   3   3        2.07        3.96      0.62 o 
   6   3   3      125.34      126.43      6.45 o 
   7   3   3      106.71       96.14      8.26 o 
   8   3   3        8.42       11.55      2.07 o 
   9   3   3      122.96      107.97     12.64 o 
  10   3   3        6.10       13.24      4.83 o 
  11   3   3        0.01       -1.63      5.10 o 
  -8   4   3        1.53       -1.99      2.80 o 
  -7   4   3        0.69       -0.09      1.47 o 
  -6   4   3        4.70        3.37      1.55 o 
  -5   4   3        4.81        7.15      2.01 o 
  -4   4   3        6.86       15.94      2.65 o 
  -3   4   3       20.49       21.45      3.10 o 
  -2   4   3      410.67      443.24     10.22 o 
  -1   4   3       60.10       51.75      3.06 o 
   0   4   3      666.66      781.22     13.69 o 
   1   4   3        0.18       -0.49      0.55 o 
   2   4   3       58.55       47.68      1.87 o 
   3   4   3       42.24       35.33      2.57 o 
   4   4   3       32.14       32.19      2.37 o 
   5   4   3        0.68        3.09      0.94 o 
   6   4   3      213.76      212.47      6.25 o 
   7   4   3       36.15       38.89      3.68 o 
   8   4   3       49.64       55.49      3.67 o 
   9   4   3       33.36       35.44      3.63 o 
  10   4   3       20.82       23.98      3.34 o 
  11   4   3       18.36       24.06      6.34 o 
  -7   5   3        0.02       -1.08      1.77 o 
  -6   5   3       10.19       15.47      3.49 o 
  -5   5   3        0.13        0.38      1.87 o 
  -4   5   3       34.24       34.35      4.90 o 
  -3   5   3       32.96       44.99      5.49 o 
  -2   5   3      132.97      133.43      8.09 o 
  -1   5   3       44.22       49.30      2.87 o 
   0   5   3      230.06      257.57      6.90 o 
   1   5   3       48.23       46.71      3.50 o 
   2   5   3       61.91       52.84      3.34 o 
   3   5   3       70.76       67.50      3.08 o 
   4   5   3       25.59       22.94      2.24 o 
   5   5   3      655.17      721.69     12.60 o 
   6   5   3      159.23      158.93      4.72 o 
   7   5   3       10.98       12.64      2.39 o 
   8   5   3       33.42       30.53      5.01 o 
   9   5   3       11.08       13.00      2.83 o 
  10   5   3       20.79       24.34      4.03 o 
  11   5   3        7.12        8.93      2.77 o 
  -6   6   3        0.00        1.86      4.20 o 
  -5   6   3        3.98        3.04      2.55 o 
  -4   6   3       24.66       35.20      4.96 o 
  -3   6   3       15.96       18.93      3.52 o 
  -2   6   3        1.15        3.83      1.07 o 
  -1   6   3       31.49       32.65      3.29 o 
   0   6   3      159.27      160.37      4.63 o 
   1   6   3        0.78        1.55      0.97 o 
   2   6   3        1.52        1.29      1.10 o 
   3   6   3       10.10       12.52      1.30 o 
   4   6   3       30.56       27.87      2.74 o 
   5   6   3        0.27        0.27      0.77 o 
   6   6   3       24.09       24.82      2.61 o 
   7   6   3      349.48      368.60     22.11 o 
   8   6   3       25.04       25.41      4.41 o 
   9   6   3       96.65      100.80     10.64 o 
  10   6   3       24.13       29.82      3.63 o 
  11   6   3        8.80        8.71      3.99 o 
  12   6   3        0.24        3.78      4.92 o 
  -5   7   3        2.90        6.47      2.68 o 
  -4   7   3        3.22        2.19      2.45 o 
  -3   7   3       19.08       25.29      3.65 o 
  -2   7   3       32.26       38.38      3.68 o 
  -1   7   3       29.86       25.84      3.29 o 
   0   7   3        4.54        2.42      0.92 o 
   1   7   3       65.23       63.76      4.58 o 
   2   7   3       29.53       26.69      2.78 o 
   3   7   3       18.38       21.45      2.41 o 
   4   7   3        3.91        6.31      0.92 o 
   5   7   3       97.48       87.94      6.93 o 
   6   7   3       68.66       59.34      5.11 o 
   7   7   3        3.74        2.09      1.74 o 
   8   7   3       62.98       60.16      6.22 o 
   9   7   3        5.38        8.20      2.53 o 
  10   7   3        7.70        2.08      3.52 o 
  11   7   3       24.51       32.64      5.90 o 
  -4   8   3        2.51        4.49      2.99 o 
  -3   8   3        7.95       15.54      5.31 o 
  -2   8   3       16.26       24.53      3.66 o 
  -1   8   3        1.92        2.38      1.43 o 
   0   8   3       29.83       30.95      3.77 o 
   1   8   3       70.09       71.86      3.30 o 
   2   8   3        5.37        1.64      1.14 o 
   3   8   3        0.92        1.19      1.37 o 
   4   8   3      235.00      237.40     13.26 o 
   5   8   3       43.86       45.74      3.64 o 
   6   8   3        0.06        1.48      1.13 o 
   7   8   3        8.35        9.59      1.74 o 
   8   8   3        0.34        2.62      2.61 o 
   9   8   3       17.56       25.13      4.79 o 
  10   8   3       21.68       32.56      4.04 o 
  11   8   3        1.14       -0.80      2.01 o 
  -3   9   3        0.62        0.33      3.14 o 
  -2   9   3        9.68       12.98      5.39 o 
  -1   9   3        1.67        1.25      2.12 o 
   0   9   3       84.45       73.63      5.75 o 
   1   9   3       22.42       17.35      2.93 o 
   2   9   3       11.24       16.18      2.29 o 
   3   9   3       90.32       79.81      6.41 o 
   4   9   3       83.74       70.56      5.62 o 
   5   9   3        7.29        9.04      1.79 o 
   6   9   3       73.01       69.22      5.52 o 
   7   9   3        1.93        1.48      1.68 o 
   8   9   3        1.81        1.77      1.08 o 
   9   9   3        3.58        2.91      3.54 o 
  10   9   3        0.61        0.46      2.70 o 
  11   9   3        0.22       -0.09      2.53 o 
  -2  10   3        0.16        3.22      3.32 o 
  -1  10   3        0.60        4.24      4.23 o 
   0  10   3        0.57        1.15      1.26 o 
   1  10   3       18.40       25.09      4.06 o 
   2  10   3       16.41       19.64      4.35 o 
   3  10   3        8.25       10.17      2.49 o 
   4  10   3       21.30       26.59      3.00 o 
   5  10   3       74.74       66.85      5.53 o 
   6  10   3       12.53       17.09      2.49 o 
   7  10   3       80.54       60.93      5.98 o 
   8  10   3        0.33       -1.31      2.30 o 
   9  10   3        0.17        1.24      2.79 o 
  10  10   3        0.88       -0.26      3.02 o 
   0  11   3        3.91        4.01      2.20 o 
   1  11   3        0.48        0.09      2.50 o 
   2  11   3        1.59        3.26      2.43 o 
   3  11   3        4.99       12.69      3.26 o 
   4  11   3       23.98       24.93      3.53 o 
   5  11   3       39.20       35.81      3.78 o 
   6  11   3       13.43       17.97      2.81 o 
   7  11   3       16.21       20.67      3.59 o 
   8  11   3        2.67        2.51      1.71 o 
   9  11   3        1.72        2.16      2.54 o 
   3  12   3        2.04        6.94      3.41 o 
   4  12   3       18.34       17.98      3.38 o 
   5  12   3        1.74        1.60      2.20 o 
   6  12   3       12.42        7.98      2.79 o 
   7  12   3       15.43       20.23      3.39 o 
   8  12   3        5.34        8.03      3.14 o 
  -8 -10   4        0.26        1.85      2.72 o 
  -7 -10   4       16.99       13.70      5.23 o 
  -6 -10   4        7.70        8.81      2.93 o 
  -5 -10   4        0.38        1.97      2.28 o 
  -4 -10   4        3.04        4.56      2.45 o 
  -3 -10   4        6.05        6.06      2.64 o 
  -2 -10   4        3.48        5.98      2.99 o 
  -9  -9   4        1.95       -2.35      2.83 o 
  -8  -9   4        6.17        8.65      2.62 o 
  -7  -9   4       29.21       35.59      4.64 o 
  -6  -9   4       25.98       24.36      3.18 o 
  -5  -9   4        0.10       -1.52      1.52 o 
  -4  -9   4        7.63        8.45      2.51 o 
  -3  -9   4       26.82       30.00      3.08 o 
  -2  -9   4        0.00       -1.85      1.85 o 
  -1  -9   4        2.95        2.27      1.50 o 
   0  -9   4       16.30       23.87      3.69 o 
   1  -9   4        1.37        0.61      1.89 o 
 -10  -8   4       10.62       12.60      4.71 o 
  -9  -8   4        7.89        8.14      3.70 o 
  -8  -8   4       35.28       34.10      3.70 o 
  -7  -8   4       18.35       11.46      3.41 o 
  -6  -8   4       10.73       12.52      2.16 o 
  -5  -8   4       69.79       70.14      5.02 o 
  -4  -8   4       23.83       23.45      3.75 o 
  -3  -8   4        0.52        1.09      2.19 o 
  -2  -8   4        4.34        5.50      1.84 o 
  -1  -8   4       13.49       24.38      3.27 o 
   0  -8   4        0.03       -0.98      1.46 o 
   1  -8   4        0.22       -0.16      2.20 o 
   2  -8   4        2.27        6.16      3.36 o 
 -10  -7   4       58.31       74.75     15.97 o 
  -9  -7   4        0.38        4.80      2.29 o 
  -8  -7   4        1.12        2.37      2.87 o 
  -7  -7   4       14.88        9.68      2.06 o 
  -6  -7   4      172.82      159.42     13.48 o 
  -5  -7   4       41.44       44.25      3.25 o 
  -4  -7   4        1.80        3.05      1.96 o 
  -3  -7   4      109.37      104.10      6.70 o 
  -2  -7   4       24.68       21.94      3.20 o 
  -1  -7   4        0.78        2.71      1.29 o 
   0  -7   4       37.47       38.44      3.80 o 
   1  -7   4        3.81        5.24      1.49 o 
   2  -7   4        3.58        5.98      1.95 o 
   3  -7   4        2.79        4.24      3.00 o 
   4  -7   4        2.40        4.63      3.57 o 
 -11  -6   4        6.49        8.53      4.64 o 
 -10  -6   4        2.30        7.11      2.98 o 
  -9  -6   4        4.92       10.82      3.65 o 
  -8  -6   4        6.38        7.84      1.85 o 
  -7  -6   4       29.28       30.27      4.69 o 
  -6  -6   4        2.51        4.42      1.94 o 
  -5  -6   4       15.29       16.91      2.11 o 
  -4  -6   4      201.36      186.02      3.89 o 
  -3  -6   4      675.28      688.33     40.91 o 
  -2  -6   4        0.82        1.49      1.39 o 
  -1  -6   4      123.80      111.52      3.28 o 
   0  -6   4       22.87       24.41      2.94 o 
   1  -6   4        8.70       10.99      2.40 o 
   2  -6   4        0.08       -0.29      1.03 o 
   3  -6   4        2.79        3.65      2.18 o 
   4  -6   4        0.80       -1.72      2.81 o 
   5  -6   4       18.67       20.86      4.07 o 
 -11  -5   4        0.18       -2.04      2.37 o 
 -10  -5   4        0.03        4.36      2.39 o 
  -9  -5   4        0.72        1.49      1.25 o 
  -8  -5   4        0.48        0.09      0.84 o 
  -7  -5   4      111.22      107.06      8.39 o 
  -6  -5   4       25.48       23.92      2.87 o 
  -5  -5   4      259.63      266.62     14.55 o 
  -4  -5   4      291.98      286.93     12.60 o 
  -3  -5   4      339.29      332.24     14.47 o 
  -2  -5   4      499.52      527.94     25.26 o 
  -1  -5   4      158.85      155.24      7.59 o 
   0  -5   4        3.01        4.58      1.22 o 
   1  -5   4       15.58       16.49      2.47 o 
   2  -5   4       34.82       33.32      4.33 o 
   3  -5   4        1.35        3.43      1.40 o 
   4  -5   4        4.28        5.16      2.06 o 
   5  -5   4        6.23        1.74      2.57 o 
   6  -5   4        0.75       -2.54      2.54 o 
 -11  -4   4       27.35       41.96     10.87 o 
 -10  -4   4        0.00        0.30      3.10 o 
  -9  -4   4       18.28       28.41      4.24 o 
  -8  -4   4       47.19       37.02      5.16 o 
  -7  -4   4        4.62       11.07      2.03 o 
  -6  -4   4      148.43      117.07      6.61 o 
  -5  -4   4      361.14      410.92     17.65 o 
  -4  -4   4      805.61      856.37     22.28 o 
  -3  -4   4     1034.55     1055.97     16.85 o 
  -2  -4   4      405.78      423.16      7.04 o 
  -1  -4   4       56.94       57.71      3.72 o 
   0  -4   4       87.13       79.23      4.91 o 
   1  -4   4       29.45       28.86      2.01 o 
   2  -4   4       14.14       11.95      2.10 o 
   3  -4   4       10.12       11.10      1.97 o 
   4  -4   4      231.13      211.09     18.26 o 
   5  -4   4        0.02       -2.04      2.04 o 
   6  -4   4        0.54        0.91      1.98 o 
   7  -4   4        7.32        9.90      3.48 o 
 -11  -3   4        0.70        0.02      6.23 o 
 -10  -3   4       18.48       35.78      9.93 o 
  -9  -3   4       23.04       25.02      3.10 o 
  -8  -3   4        1.21        0.18      1.51 o 
  -7  -3   4       25.86       31.52      3.71 o 
  -6  -3   4      100.55      110.00      7.74 o 
  -5  -3   4      200.63      177.18      4.86 o 
  -4  -3   4      154.31      146.61      8.24 o 
  -3  -3   4       14.48       12.70      1.31 o 
  -2  -3   4       58.08       60.48      3.36 o 
  -1  -3   4      460.95      445.35      7.03 o 
   0  -3   4      193.27      174.09      3.99 o 
   1  -3   4      200.87      232.40      4.24 o 
   2  -3   4       45.29       41.14      2.60 o 
   3  -3   4      894.48      857.29     38.39 o 
   4  -3   4       82.78       72.88      3.26 o 
   5  -3   4        6.69       10.02      2.61 o 
   6  -3   4       23.94       26.54      2.59 o 
   7  -3   4        1.12        1.69      1.82 o 
   8  -3   4       33.25       27.09      5.00 o 
 -11  -2   4        7.48        9.67      8.03 o 
 -10  -2   4        1.74        2.61      2.52 o 
  -9  -2   4       21.74       10.09      6.64 o 
  -8  -2   4      133.38      121.25     19.58 o 
  -7  -2   4        3.48        6.10      1.55 o 
  -6  -2   4        6.03        4.83      1.14 o 
  -5  -2   4       52.08       49.83      3.20 o 
  -4  -2   4       72.78       72.87      5.10 o 
  -3  -2   4        9.95       11.29      1.56 o 
  -2  -2   4      397.93      364.72      5.68 o 
  -1  -2   4      564.02      586.87      9.34 o 
   0  -2   4       29.90       33.99      2.49 o 
   1  -2   4      397.10      433.03      6.20 o 
   2  -2   4      544.06      566.76     10.22 o 
   3  -2   4      187.13      183.36      7.26 o 
   4  -2   4       78.63       84.19      7.41 o 
   5  -2   4      171.04      187.09      6.99 o 
   6  -2   4        0.55        1.93      1.38 o 
   7  -2   4        7.56       12.29      3.80 o 
   8  -2   4        3.77        6.67      2.22 o 
   9  -2   4       18.19       15.09      5.67 o 
 -10  -1   4       11.60       13.97      5.88 o 
  -9  -1   4       25.92       30.62      6.11 o 
  -8  -1   4       32.93       28.59      4.07 o 
  -7  -1   4       26.21       25.77      3.02 o 
  -6  -1   4       83.27       80.21      5.62 o 
  -5  -1   4       99.62       88.60      5.36 o 
  -4  -1   4       56.92       52.19      3.20 o 
  -3  -1   4      587.09      614.15      8.13 o 
  -2  -1   4      139.58      129.11      4.67 o 
  -1  -1   4      967.80     1142.83     29.69 o 
   0  -1   4     2401.29     2489.53     68.39 o 
   1  -1   4      442.32      493.20     12.10 o 
   2  -1   4        6.49        7.59      0.62 o 
   3  -1   4      713.24      783.32     17.02 o 
   4  -1   4      111.67      106.25      8.11 o 
   5  -1   4        9.80       13.24      1.81 o 
   6  -1   4       95.57       90.31      8.00 o 
   7  -1   4        6.80        6.77      3.39 o 
   8  -1   4        0.64        0.63      1.52 o 
   9  -1   4        8.97       11.08      6.96 o 
 -10   0   4       19.77       29.75      9.98 o 
  -9   0   4        2.45       -2.10      2.94 o 
  -8   0   4        8.92        8.87      2.14 o 
  -7   0   4       62.09       60.15      5.20 o 
  -6   0   4       45.55       38.60      3.66 o 
  -5   0   4        7.33        8.18      1.33 o 
  -4   0   4      165.52      189.16      3.56 o 
  -3   0   4      168.08      161.32      5.01 o 
  -2   0   4       14.72        8.77      0.51 o 
  -1   0   4      580.97      585.37     14.13 o 
   0   0   4       70.68       55.42      1.93 o 
   1   0   4      226.29      271.36      6.89 o 
   2   0   4      789.18      762.38     20.46 o 
   3   0   4       29.80       39.33      3.49 o 
   4   0   4       28.48       32.92      2.87 o 
   5   0   4      210.17      226.53      8.20 o 
   6   0   4       10.86       19.77      3.63 o 
   7   0   4       22.73       19.09      3.27 o 
   8   0   4        5.97        3.29      1.96 o 
   9   0   4        1.63       14.31     22.83 o 
  10   0   4       21.75       17.37      6.50 o 
 -10   1   4        0.16       -2.04      2.47 o 
  -9   1   4        2.02        2.27      5.91 o 
  -8   1   4       19.27       24.23      3.41 o 
  -7   1   4        5.44        3.99      1.96 o 
  -6   1   4        9.76       12.80      2.71 o 
  -5   1   4      265.65      277.84      9.13 o 
  -4   1   4        0.06        0.91      0.91 o 
  -3   1   4        6.33        5.13      0.72 o 
  -2   1   4      348.27      355.85      8.73 o 
  -1   1   4      452.90      438.23     11.02 o 
   0   1   4      157.00      138.80      4.34 o 
   1   1   4       10.78        2.63      0.97 o 
   2   1   4      231.46      244.40      6.27 o 
   3   1   4      116.66      114.90      3.66 o 
   4   1   4      582.24      625.45     12.37 o 
   5   1   4       72.73       75.69      5.80 o 
   6   1   4       15.69       18.36      2.36 o 
   7   1   4       27.87       19.50      2.87 o 
   8   1   4       22.77       24.30      3.69 o 
   9   1   4        7.93        9.63      4.32 o 
  10   1   4        2.65        2.79      2.21 o 
  -9   2   4        0.95        0.49      4.09 o 
  -8   2   4        8.06        7.75      2.70 o 
  -7   2   4       40.65       40.37      4.39 o 
  -6   2   4       65.20       62.66      5.47 o 
  -5   2   4       94.09       84.35      7.40 o 
  -3   2   4        6.87        8.42      1.18 o 
  -2   2   4       16.53       14.97      1.12 o 
  -1   2   4     1335.35     1416.27     35.96 o 
   0   2   4      116.83      118.10      3.77 o 
   1   2   4      279.55      277.50      7.10 o 
   2   2   4      250.12      280.33      7.39 o 
   3   2   4     1832.55     1880.65     27.01 o 
   4   2   4       23.68       17.36      1.29 o 
   5   2   4       32.84       33.16      3.03 o 
   6   2   4       42.16       36.21      3.33 o 
   7   2   4      224.44      205.74     12.72 o 
   8   2   4       21.14       17.14      2.24 o 
   9   2   4        2.56        3.47      2.20 o 
  10   2   4        2.04       -2.10      2.37 o 
  11   2   4        0.09        5.71      5.00 o 
  -9   3   4        1.03        6.09      3.92 o 
  -8   3   4        2.62        5.06      2.32 o 
  -7   3   4        0.04        1.23      1.54 o 
  -6   3   4      123.77      108.22      8.32 o 
  -5   3   4        0.19        0.51      1.85 o 
  -4   3   4      104.74      107.15      9.14 o 
  -3   3   4       49.55       46.59      3.44 o 
  -2   3   4      262.88      275.39      8.36 o 
  -1   3   4       28.91       33.56      2.40 o 
   0   3   4      288.53      306.18      7.72 o 
   1   3   4     1138.93     1251.44     32.28 o 
   2   3   4      163.48      132.66      4.31 o 
   3   3   4       80.53      103.01      3.38 o 
   4   3   4       96.68      113.79      3.73 o 
   5   3   4      403.34      401.96      7.38 o 
   6   3   4      452.01      456.49     13.24 o 
   7   3   4        6.65       10.33      1.75 o 
   8   3   4        3.94        5.65      1.46 o 
   9   3   4        2.11        3.08      1.63 o 
  10   3   4        3.26        6.46      8.10 o 
  11   3   4        0.25       -0.75      3.91 o 
  -8   4   4       10.36        9.50      5.31 o 
  -7   4   4       10.14        9.56      2.72 o 
  -6   4   4        0.55       -0.75      1.96 o 
  -5   4   4       97.15       87.52      7.80 o 
  -4   4   4       16.97       16.57      2.39 o 
  -3   4   4        0.75       -0.93      1.36 o 
  -2   4   4       32.26       21.53      3.02 o 
  -1   4   4        0.72        0.74      0.84 o 
   0   4   4     2979.21     3127.86     41.94 o 
   1   4   4      136.89      165.86      5.44 o 
   2   4   4       11.24       14.06      2.21 o 
   3   4   4       38.72       42.73      3.23 o 
   4   4   4      400.45      415.64     11.44 o 
   5   4   4      243.11      236.30      7.88 o 
   6   4   4       89.96       87.45      5.45 o 
   7   4   4       55.35       52.31      5.50 o 
   8   4   4      198.77      209.92     18.27 o 
   9   4   4        1.81        2.87      2.17 o 
  10   4   4       11.38       20.99      6.00 o 
  11   4   4        1.32        2.90      5.24 o 
  -7   5   4       10.22        9.61      3.02 o 
  -6   5   4       53.49       59.88      8.21 o 
  -5   5   4        3.34        4.64      2.18 o 
  -4   5   4       27.32       22.16      4.21 o 
  -3   5   4       21.09       21.89      2.49 o 
  -2   5   4        0.59        1.19      1.04 o 
  -1   5   4       21.44       25.72      2.26 o 
   0   5   4        1.90        2.81      1.28 o 
   1   5   4      119.38       92.98      3.25 o 
   2   5   4       83.27       72.64      2.66 o 
   3   5   4      344.73      357.78      9.03 o 
   4   5   4        2.43        3.06      0.72 o 
   5   5   4        6.34        9.77      1.06 o 
   6   5   4      362.74      386.73     17.33 o 
   7   5   4      935.15      884.34     67.79 o 
   8   5   4        0.28        0.04      0.96 o 
   9   5   4       27.77       28.83      3.95 o 
  10   5   4        1.35        0.16      3.03 o 
  11   5   4        6.74        3.46      2.90 o 
  -6   6   4        4.63       10.29      3.03 o 
  -5   6   4       40.73       46.08      6.35 o 
  -4   6   4       15.82       12.79      5.28 o 
  -3   6   4        0.10        0.48      1.56 o 
  -2   6   4       56.83       49.44      2.36 o 
  -1   6   4       11.18       10.78      1.44 o 
   0   6   4       37.45       31.88      2.10 o 
   1   6   4        7.68       12.85      1.56 o 
   2   6   4       65.78       56.91      3.33 o 
   3   6   4       30.04       27.89      2.60 o 
   4   6   4       52.62       52.55      3.29 o 
   5   6   4      692.52      741.49     19.89 o 
   6   6   4      136.97      120.69     10.16 o 
   7   6   4      122.89      110.81      3.99 o 
   8   6   4       36.14       37.31      7.01 o 
   9   6   4       32.88       39.54      4.82 o 
  10   6   4        0.19       -1.34      1.47 o 
  11   6   4        7.35       12.38      3.23 o 
  -5   7   4        8.40       12.37      3.52 o 
  -4   7   4       10.17       13.75      3.60 o 
  -3   7   4        4.37        6.44      2.85 o 
  -2   7   4       44.84       43.84      3.74 o 
  -1   7   4       22.30       18.52      2.25 o 
   0   7   4        4.18        3.81      1.64 o 
   1   7   4       29.25       29.51      3.30 o 
   2   7   4      138.18      114.40      8.77 o 
   3   7   4       42.53       45.43      3.35 o 
   4   7   4      228.85      221.57      9.97 o 
   5   7   4        7.88       10.42      1.28 o 
   6   7   4      179.03      163.12      9.27 o 
   7   7   4      184.69      170.77     12.25 o 
   8   7   4        0.06        0.27      1.51 o 
   9   7   4       39.94       35.15      9.53 o 
  10   7   4       15.51       21.98      3.99 o 
  11   7   4        1.42        1.74      3.42 o 
  -4   8   4        8.08       12.87      4.47 o 
  -3   8   4       21.14       28.22      4.55 o 
  -2   8   4       17.30       15.05      3.19 o 
  -1   8   4        0.25        1.28      1.43 o 
   0   8   4       36.13       40.86      4.24 o 
   1   8   4       57.61       47.61      4.26 o 
   2   8   4        2.25        1.20      1.40 o 
   3   8   4        6.06        7.58      1.76 o 
   4   8   4        5.73        7.44      1.60 o 
   5   8   4       21.58       23.86      2.91 o 
   6   8   4       92.45       70.69      7.14 o 
   7   8   4        1.54        2.21      1.26 o 
   8   8   4       12.85       13.09      2.81 o 
   9   8   4       36.69       39.26      4.12 o 
  10   8   4       21.53       31.55      3.90 o 
  11   8   4       33.80       41.15      6.64 o 
  -3   9   4        2.76        3.53      2.94 o 
  -2   9   4        5.89        0.59      5.13 o 
  -1   9   4       38.00       33.36      6.66 o 
   0   9   4        0.86        0.08      1.13 o 
   1   9   4       26.54       24.86      3.01 o 
   2   9   4        3.36        0.46      1.64 o 
   3   9   4       26.87       30.89      3.42 o 
   4   9   4        0.00       -1.28      1.28 o 
   5   9   4       19.91       19.82      2.72 o 
   6   9   4       11.10       13.87      2.76 o 
   7   9   4        4.56        6.15      1.65 o 
   8   9   4       45.30       41.47      4.43 o 
   9   9   4       15.61        6.40      3.78 o 
  10   9   4        9.53       16.77      4.80 o 
  11   9   4        9.90       10.18      6.04 o 
  -2  10   4       17.26       12.85      6.11 o 
  -1  10   4        1.98        6.48      5.49 o 
   0  10   4        1.45        1.71      2.35 o 
   1  10   4        6.56        4.44      2.32 o 
   2  10   4        9.34        6.08      2.18 o 
   3  10   4        0.39        0.18      2.45 o 
   4  10   4       25.58       22.03      3.18 o 
   5  10   4        6.21        3.61      1.74 o 
   6  10   4        0.23        8.35      2.05 o 
   7  10   4       10.81        9.39      2.33 o 
   8  10   4        0.01        0.77      1.73 o 
   9  10   4       11.19       10.21      3.36 o 
  10  10   4       13.12       18.28      6.32 o 
   0  11   4       15.26       23.26      8.53 o 
   1  11   4        0.37        0.33      1.52 o 
   2  11   4        0.11       -0.56      2.00 o 
   3  11   4        1.87        0.42      2.25 o 
   4  11   4        5.95        5.38      2.62 o 
   5  11   4        5.15        5.50      1.85 o 
   6  11   4        9.40       11.81      2.68 o 
   7  11   4        1.45        2.91      2.14 o 
   8  11   4        1.14       -1.94      1.94 o 
   9  11   4       11.93       10.75      3.93 o 
   3  12   4        1.36        3.51      1.94 o 
   4  12   4        1.10       -0.76      2.49 o 
   5  12   4       15.19       16.71      3.81 o 
   6  12   4        3.44        4.08      3.58 o 
   7  12   4        3.62        5.76      3.18 o 
   8  12   4        0.74        3.44      2.42 o 
  -6 -10   5        2.92        0.97      3.79 o 
  -5 -10   5        0.56        2.77      2.17 o 
  -4 -10   5       15.79       18.92      4.11 o 
  -3 -10   5        0.69       -1.32      2.89 o 
  -8  -9   5        2.21        3.34      3.55 o 
  -7  -9   5       12.01       12.91      4.83 o 
  -6  -9   5        0.52        3.78      2.28 o 
  -5  -9   5        2.94        6.24      2.00 o 
  -4  -9   5        2.50        4.32      2.24 o 
  -3  -9   5        9.32        8.66      2.26 o 
  -2  -9   5       20.92       28.58      4.30 o 
  -1  -9   5        7.22        8.67      2.83 o 
   0  -9   5       13.57        6.10      2.86 o 
  -9  -8   5       21.92       32.03      6.89 o 
  -8  -8   5       20.99       17.44      4.06 o 
  -7  -8   5       13.61       13.60      2.99 o 
  -6  -8   5       49.56       50.78      5.71 o 
  -5  -8   5       14.15       23.50      3.67 o 
  -4  -8   5       23.66       29.07      3.63 o 
  -3  -8   5        7.15        6.26      3.09 o 
  -2  -8   5        1.77        3.63      2.38 o 
  -1  -8   5        7.20        5.23      1.76 o 
   0  -8   5       17.01       19.40      4.90 o 
   1  -8   5       34.51       33.56      4.84 o 
   2  -8   5        1.37        6.65      2.80 o 
 -10  -7   5        4.37        8.14      4.79 o 
  -9  -7   5       35.08       37.67     12.45 o 
  -8  -7   5        0.00        0.74      1.90 o 
  -7  -7   5      156.79      163.67     15.89 o 
  -6  -7   5      110.98      107.80      7.60 o 
  -5  -7   5        9.74       12.68      2.46 o 
  -4  -7   5        4.98        5.84      1.62 o 
  -3  -7   5        2.74        3.77      1.88 o 
  -2  -7   5        1.88        3.39      1.50 o 
  -1  -7   5       44.93       40.60      4.41 o 
   0  -7   5        6.07        8.43      2.40 o 
   1  -7   5        0.75       -1.69      1.69 o 
   2  -7   5       14.13       20.41      3.82 o 
   3  -7   5       63.83       68.75     12.40 o 
 -10  -6   5        2.86        6.90      8.77 o 
  -9  -6   5        1.09        2.47      2.03 o 
  -8  -6   5      172.00      152.63     18.26 o 
  -7  -6   5       55.36       46.00      4.55 o 
  -6  -6   5       41.18       35.30      2.87 o 
  -5  -6   5      191.43      194.08     12.10 o 
  -4  -6   5       43.20       45.06      3.61 o 
  -3  -6   5       30.19       21.77      2.67 o 
  -2  -6   5        0.24        3.74      1.35 o 
  -1  -6   5       24.38       21.35      2.92 o 
   0  -6   5       37.77       34.36      4.74 o 
   1  -6   5        4.21       10.90      2.40 o 
   2  -6   5       20.90       28.52      3.41 o 
   3  -6   5       16.77       26.47      4.23 o 
   4  -6   5       12.38       20.88      4.13 o 
   5  -6   5       14.05       11.16      6.10 o 
 -10  -5   5       64.91       63.17     13.80 o 
  -9  -5   5       62.56       61.64      9.59 o 
  -8  -5   5        0.01        0.24      1.39 o 
  -7  -5   5       16.72       13.09      2.14 o 
  -6  -5   5      162.42      164.90     11.78 o 
  -5  -5   5      167.80      157.68      4.32 o 
  -4  -5   5        0.00        2.85      0.95 o 
  -3  -5   5        0.18        0.33      0.99 o 
  -2  -5   5       20.81       23.08      2.07 o 
  -1  -5   5       10.45       13.51      2.03 o 
   0  -5   5        1.88        6.42      1.76 o 
   1  -5   5       10.97       15.79      2.45 o 
   2  -5   5       24.08       23.06      3.41 o 
   3  -5   5       50.98       52.15      5.55 o 
   4  -5   5       36.88       37.41      5.15 o 
   5  -5   5        2.80        4.81      3.81 o 
   6  -5   5       26.91       25.14      6.74 o 
 -11  -4   5       32.53       49.62     18.52 o 
 -10  -4   5        0.00        0.58      3.79 o 
  -9  -4   5        0.01        0.38      2.03 o 
  -8  -4   5       32.85       33.33      3.86 o 
  -7  -4   5       87.54       87.18      7.83 o 
  -6  -4   5       15.50       17.21      2.22 o 
  -5  -4   5       62.86       67.38      5.71 o 
  -4  -4   5      255.31      269.48     11.83 o 
  -3  -4   5      904.60      941.56     24.36 o 
  -2  -4   5       36.83       28.18      2.13 o 
  -1  -4   5        6.55        8.60      1.11 o 
   0  -4   5       59.45       51.44      3.75 o 
   1  -4   5       45.08       35.51      3.09 o 
   2  -4   5       70.53       69.60      2.21 o 
   3  -4   5        6.33        4.52      1.06 o 
   4  -4   5        8.76       10.80      2.58 o 
   5  -4   5       53.10       64.67      8.95 o 
   6  -4   5       43.66       44.35      7.87 o 
   7  -4   5        0.16        0.50      1.86 o 
 -10  -3   5        0.85       -3.91      3.93 o 
  -9  -3   5       25.02       27.98      4.71 o 
  -8  -3   5       43.87       38.07      4.52 o 
  -7  -3   5        0.32        2.23      1.66 o 
  -6  -3   5        0.60        0.86      0.74 o 
  -5  -3   5        8.89       10.57      1.48 o 
  -4  -3   5      615.68      670.13     17.25 o 
  -3  -3   5       24.34       23.14      2.47 o 
  -2  -3   5        1.03        0.39      0.63 o 
  -1  -3   5      322.11      332.60      8.31 o 
   0  -3   5       13.58       12.50      3.01 o 
   1  -3   5       75.11       64.66      4.03 o 
   2  -3   5      255.16      244.96     10.96 o 
   3  -3   5      277.18      287.31     19.63 o 
   4  -3   5       10.14       11.49      1.89 o 
   5  -3   5        8.74       12.73      2.89 o 
   6  -3   5        2.28        4.01      2.70 o 
   7  -3   5        3.52        5.50      2.71 o 
 -10  -2   5        4.74        6.70      3.82 o 
  -9  -2   5        4.23        8.97      4.12 o 
  -8  -2   5        0.00       -0.83      0.83 o 
  -7  -2   5        6.64        1.02      1.59 o 
  -6  -2   5      531.41      505.33     27.57 o 
  -5  -2   5      125.77      112.81      7.76 o 
  -4  -2   5       49.97       48.72      2.83 o 
  -3  -2   5      148.94      134.35      8.24 o 
  -2  -2   5      260.14      280.42      7.52 o 
  -1  -2   5      165.77      157.95      4.95 o 
   0  -2   5       66.23       42.99      3.30 o 
   1  -2   5       38.70       31.55      2.47 o 
   2  -2   5      247.59      266.51      7.34 o 
   3  -2   5      201.12      214.83     11.59 o 
   4  -2   5      132.66      115.86      8.29 o 
   5  -2   5        3.41        3.56      2.01 o 
   6  -2   5        0.97        2.82      2.18 o 
   7  -2   5       35.55       30.87      4.85 o 
   8  -2   5        5.36        1.74      1.69 o 
 -10  -1   5        5.04        8.64      6.06 o 
  -9  -1   5        0.26        0.79      2.33 o 
  -8  -1   5        0.34        1.47      0.90 o 
  -7  -1   5      103.83       76.69     10.80 o 
  -6  -1   5       38.96       39.15      3.35 o 
  -5  -1   5       35.09       34.17      2.16 o 
  -4  -1   5      556.42      567.96      9.31 o 
  -3  -1   5       52.20       49.29      4.02 o 
  -2  -1   5      286.69      295.64      6.26 o 
  -1  -1   5      181.55      166.09      5.12 o 
   0  -1   5      302.87      402.76      6.17 o 
   1  -1   5        6.17       10.02      0.81 o 
   2  -1   5       24.26       23.52      2.28 o 
   3  -1   5       50.36       45.36      3.27 o 
   4  -1   5       14.99       13.13      1.79 o 
   5  -1   5       73.05       73.46     10.06 o 
   6  -1   5       68.79       61.81      4.93 o 
   7  -1   5        7.66        9.54      2.41 o 
   8  -1   5       24.32       26.42      3.61 o 
   9  -1   5       21.99       19.85      5.36 o 
 -10   0   5        3.70        3.22      3.87 o 
  -9   0   5        0.22       10.24      3.95 o 
  -8   0   5        4.07        6.39      2.01 o 
  -7   0   5        5.62        5.44      1.84 o 
  -6   0   5       75.31       66.82      6.93 o 
  -5   0   5      531.58      530.29     25.29 o 
  -4   0   5       29.62       28.45      3.01 o 
  -3   0   5       87.72      106.03      4.06 o 
  -2   0   5      308.59      304.22      4.30 o 
  -1   0   5       70.36       79.69      2.83 o 
   0   0   5      150.53      144.18      4.31 o 
   1   0   5      370.82      389.43      5.39 o 
   2   0   5      130.96      124.95      5.04 o 
   3   0   5       37.67       38.19      3.35 o 
   4   0   5      141.39      151.75      5.50 o 
   5   0   5       73.97       69.08      6.05 o 
   6   0   5        0.09        1.86      1.14 o 
   7   0   5      196.70      197.28     21.31 o 
   8   0   5       20.45       16.00      3.74 o 
   9   0   5        7.62        9.65      8.11 o 
  -9   1   5        6.41       14.34      5.51 o 
  -8   1   5       10.06        7.00      3.36 o 
  -7   1   5        2.68        6.80      1.89 o 
  -6   1   5       43.05       47.09      2.20 o 
  -5   1   5       17.20       16.40      2.28 o 
  -4   1   5      239.76      249.01      9.40 o 
  -3   1   5     2267.95     2351.89     54.25 o 
  -2   1   5        3.01        5.84      0.52 o 
  -1   1   5       80.50       86.89      2.86 o 
   0   1   5       99.33       82.01      3.12 o 
   1   1   5      765.22      756.48     19.37 o 
   2   1   5        6.47       11.14      0.87 o 
   3   1   5        5.07        7.60      0.63 o 
   4   1   5       48.54       42.91      3.13 o 
   5   1   5       65.60       55.49      4.30 o 
   6   1   5      381.56      415.31     28.12 o 
   7   1   5       79.10       70.13      6.17 o 
   8   1   5        0.30        2.06      1.33 o 
   9   1   5       53.70       55.22      9.15 o 
  10   1   5        0.01        0.27      2.69 o 
  -9   2   5       11.21       16.79      4.77 o 
  -8   2   5        4.37        5.62      4.95 o 
  -7   2   5        7.83       11.48      2.59 o 
  -6   2   5       11.13       14.35      2.25 o 
  -5   2   5      125.92      124.96      8.57 o 
  -4   2   5      379.33      405.00     13.98 o 
  -3   2   5       52.91       52.97      5.88 o 
  -2   2   5      387.67      427.69      6.22 o 
  -1   2   5      357.43      371.68      5.35 o 
   0   2   5      192.34      174.52      4.48 o 
   1   2   5       35.89       37.84      1.84 o 
   2   2   5       81.80       83.07      2.83 o 
   3   2   5      522.61      552.46      8.06 o 
   4   2   5      170.79      233.27      5.24 o 
   5   2   5      181.32      183.62      5.55 o 
   6   2   5       17.03       14.34      1.75 o 
   7   2   5       88.91       76.28      4.50 o 
   8   2   5       34.73       36.99      4.30 o 
   9   2   5       14.30        9.45      8.05 o 
  10   2   5        4.36       11.69      5.51 o 
  -8   3   5        6.14        5.66      2.59 o 
  -7   3   5        1.47        2.93      1.93 o 
  -6   3   5      133.61      122.73     13.46 o 
  -5   3   5       46.37       47.17      2.57 o 
  -4   3   5       42.05       46.85      4.12 o 
  -3   3   5      172.55      184.81     10.35 o 
  -2   3   5      381.12      399.36      8.36 o 
  -1   3   5       73.25       79.26      2.70 o 
   0   3   5        0.38       -0.65      0.65 o 
   1   3   5      262.11      282.34      6.35 o 
   2   3   5     1229.17     1308.05     23.71 o 
   3   3   5       62.08       72.15      4.34 o 
   4   3   5      193.32      230.18      4.38 o 
   5   3   5      149.59      159.01      4.51 o 
   6   3   5       65.19       48.64      3.45 o 
   7   3   5      105.95       98.03      3.44 o 
   8   3   5        0.24        0.44      1.28 o 
   9   3   5       18.85       24.69      5.43 o 
  10   3   5       15.92       25.49      8.23 o 
  11   3   5       10.84       15.64      8.59 o 
  -8   4   5        5.23        6.33      3.10 o 
  -7   4   5        2.95        7.53      2.57 o 
  -6   4   5        5.42        8.33      2.12 o 
  -5   4   5       17.07       23.71      3.96 o 
  -4   4   5        2.34        1.87      2.50 o 
  -3   4   5       15.11       17.81      2.36 o 
  -2   4   5        0.12       -0.28      0.65 o 
  -1   4   5       51.26       44.58      2.81 o 
   0   4   5      314.23      327.60      4.88 o 
   1   4   5     1980.26     2150.77     29.94 o 
   2   4   5      406.91      460.16      8.56 o 
   3   4   5     1148.74     1248.88     18.87 o 
   4   4   5      716.44      799.15     14.62 o 
   5   4   5        0.33        2.60      0.78 o 
   6   4   5        8.75        9.23      1.04 o 
   7   4   5       45.13       41.86      3.63 o 
   8   4   5       99.34       84.47      9.88 o 
   9   4   5       20.07       14.89      3.88 o 
  10   4   5       10.97       11.20      6.22 o 
  11   4   5        0.01       -1.56      3.53 o 
  -7   5   5        0.01        3.18      2.40 o 
  -6   5   5        0.77        4.01      2.48 o 
  -5   5   5        5.01        2.56      1.73 o 
  -4   5   5        2.25        1.14      1.77 o 
  -3   5   5        9.53       15.24      2.67 o 
  -2   5   5       24.24       26.84      3.46 o 
  -1   5   5      124.55      110.35      6.82 o 
   0   5   5       39.22       31.78      2.75 o 
   1   5   5       70.62       62.35      3.81 o 
   2   5   5      794.39      837.12     15.10 o 
   3   5   5      455.50      476.18      9.80 o 
   4   5   5        0.62        0.90      1.88 o 
   5   5   5       94.64       88.22      6.72 o 
   6   5   5       54.68       55.52      4.89 o 
   7   5   5        8.58        9.22      2.60 o 
   8   5   5       14.83       17.01      2.55 o 
   9   5   5       25.55       21.07      3.86 o 
  10   5   5        1.91       -2.52      4.18 o 
  11   5   5        1.61        3.92      6.85 o 
  -6   6   5        2.05        8.11      3.05 o 
  -5   6   5        0.77        0.26      2.65 o 
  -4   6   5        6.42        6.62      2.14 o 
  -3   6   5        7.46       16.76      3.95 o 
  -2   6   5       44.19       51.18      2.28 o 
  -1   6   5      147.05      140.69      9.26 o 
   0   6   5      189.08      208.39      9.47 o 
   1   6   5      278.24      293.18      8.58 o 
   2   6   5        0.59        1.17      0.66 o 
   3   6   5       14.90       21.25      2.18 o 
   4   6   5      233.74      224.19      6.90 o 
   5   6   5       62.57       60.04      4.29 o 
   6   6   5       61.05       53.15      4.56 o 
   7   6   5        0.14        1.68      1.55 o 
   8   6   5       32.66       35.52      4.09 o 
   9   6   5        0.00        2.48      3.04 o 
  10   6   5        5.47        7.64      5.13 o 
  11   6   5        5.48        6.11      3.92 o 
  -5   7   5        6.33        6.08      3.47 o 
  -4   7   5        0.12        4.43      2.24 o 
  -3   7   5        1.44        2.45      2.14 o 
  -2   7   5        0.04        0.20      1.24 o 
  -1   7   5       23.48       23.17      4.82 o 
   0   7   5       26.60       27.49      3.31 o 
   1   7   5       59.09       52.38      4.50 o 
   2   7   5        2.00        4.94      1.53 o 
   3   7   5      145.85      147.46      8.84 o 
   4   7   5       77.71       62.70      4.45 o 
   5   7   5       90.05       96.18      7.54 o 
   6   7   5       10.50        9.07      1.85 o 
   7   7   5      161.61      157.18     12.31 o 
   8   7   5       31.42       30.10      3.16 o 
   9   7   5        3.52        2.80      4.54 o 
  10   7   5        5.61        7.05      2.40 o 
  11   7   5        1.26        1.50      3.49 o 
  -4   8   5        0.53        2.45      2.66 o 
  -3   8   5        0.03       -2.60      2.60 o 
  -2   8   5       10.72       23.74      3.93 o 
  -1   8   5        0.14        1.96      1.42 o 
   0   8   5        0.06       -0.05      0.89 o 
   1   8   5        0.26       -0.84      1.42 o 
   2   8   5       14.55       18.44      2.46 o 
   3   8   5        1.41        2.11      0.96 o 
   4   8   5       23.58       20.59      2.48 o 
   5   8   5       89.21       84.40      2.94 o 
   6   8   5       75.04       57.63      5.23 o 
   7   8   5       42.92       43.20      4.36 o 
   8   8   5        4.42        1.06      1.21 o 
   9   8   5        0.08        3.31      2.27 o 
  10   8   5        0.54        0.95      3.03 o 
  11   8   5        0.48        0.16      2.81 o 
  -3   9   5        3.37        4.92      2.94 o 
  -2   9   5        0.14        1.02      2.09 o 
  -1   9   5        0.94        0.69      3.36 o 
   0   9   5        2.71        5.51      1.48 o 
   1   9   5        5.12        7.97      1.79 o 
   2   9   5       13.83       12.46      2.40 o 
   3   9   5        6.08        5.19      1.84 o 
   4   9   5       67.73       58.85      3.89 o 
   5   9   5       58.77       51.95      3.59 o 
   6   9   5        3.38        1.06      2.24 o 
   7   9   5       37.81       39.80      3.93 o 
   8   9   5        3.63        3.72      1.52 o 
   9   9   5        0.97        0.48      3.34 o 
  10   9   5        0.72        3.79      3.98 o 
  11   9   5        0.92        1.71      2.96 o 
  -2  10   5        0.05        5.91      2.62 o 
  -1  10   5        0.06        0.00      2.55 o 
   0  10   5        1.18        1.30      1.85 o 
   1  10   5        1.12        2.45      2.29 o 
   2  10   5        0.48        2.85      1.63 o 
   3  10   5        2.45        6.20      1.62 o 
   4  10   5       20.78       23.64      2.39 o 
   5  10   5        7.20        8.89      2.05 o 
   6  10   5       38.15       37.77      3.27 o 
   7  10   5        9.83        9.51      2.28 o 
   8  10   5        0.70        3.61      1.48 o 
   9  10   5        0.00        0.47      2.58 o 
  10  10   5        0.28       -1.26      2.03 o 
   0  11   5        4.53       10.73      4.79 o 
   1  11   5        3.79        0.75      2.28 o 
   2  11   5        4.00        5.15      2.80 o 
   3  11   5        4.50        7.54      2.74 o 
   4  11   5       14.31       13.40      2.96 o 
   5  11   5        7.16       10.17      3.03 o 
   6  11   5       11.94       13.05      2.89 o 
   7  11   5        0.36       -0.20      1.41 o 
   8  11   5       13.93       14.28      2.97 o 
   9  11   5        0.09        1.31      3.84 o 
   3  12   5        4.25        8.24      2.65 o 
   4  12   5        3.96        6.36      2.00 o 
   5  12   5        3.52        1.49      1.90 o 
   6  12   5        1.38       -1.27      2.40 o 
   7  12   5       30.55       25.05      4.20 o 
   8  12   5        0.17        3.81      2.41 o 
  -7  -9   6        8.63        9.36      2.92 o 
  -6  -9   6       37.24       38.63      5.86 o 
  -5  -9   6       20.09       21.64      3.37 o 
  -4  -9   6       12.95       18.19      3.01 o 
  -3  -9   6       21.57       24.08      3.81 o 
  -2  -9   6        4.08        2.32      2.39 o 
  -1  -9   6       15.98       18.23     10.08 o 
  -8  -8   6        0.24        2.29      3.26 o 
  -7  -8   6       29.58       32.31      4.59 o 
  -6  -8   6        2.52        1.65      1.80 o 
  -5  -8   6        0.11       -1.84      2.10 o 
  -4  -8   6       26.24       31.76      3.35 o 
  -3  -8   6       25.83       26.83      3.22 o 
  -2  -8   6        0.72       -0.01      1.90 o 
  -1  -8   6        4.96        8.58      2.49 o 
   0  -8   6       19.34       17.67      3.99 o 
   1  -8   6        8.54        4.13      2.34 o 
  -9  -7   6        1.81        2.37      2.34 o 
  -8  -7   6        0.14        0.14      4.24 o 
  -7  -7   6        0.47       -0.02      1.89 o 
  -6  -7   6        8.58       10.91      2.50 o 
  -5  -7   6       24.26       28.32      2.85 o 
  -4  -7   6       24.82       33.39      2.85 o 
  -3  -7   6        9.92       10.82      2.11 o 
  -2  -7   6        0.77        1.15      1.52 o 
  -1  -7   6        6.77       13.65      2.69 o 
   0  -7   6       18.98       24.65      3.88 o 
   1  -7   6        0.93        4.00      1.99 o 
   2  -7   6       11.97       21.45      3.95 o 
   3  -7   6        0.02        1.00      2.58 o 
 -10  -6   6       13.63       12.54      4.73 o 
  -9  -6   6        0.13        0.10      2.01 o 
  -8  -6   6        0.10       -1.45      1.84 o 
  -7  -6   6        0.20        3.89      1.68 o 
  -6  -6   6        8.85        7.58      1.78 o 
  -5  -6   6        6.16        6.12      2.46 o 
  -4  -6   6        5.91        9.29      1.93 o 
  -3  -6   6       55.86       54.45      3.65 o 
  -2  -6   6       30.90       35.99      4.33 o 
  -1  -6   6       13.92       11.16      2.30 o 
   0  -6   6       15.66       15.38      2.42 o 
   1  -6   6       54.01       51.38      4.93 o 
   2  -6   6        0.04        3.06      2.26 o 
   3  -6   6        0.13        0.44      3.28 o 
   4  -6   6       14.72       18.81      3.75 o 
 -10  -5   6        5.81        8.14      3.55 o 
  -9  -5   6       32.30       37.00      5.78 o 
  -8  -5   6        3.70        7.13      2.36 o 
  -7  -5   6        5.96        7.17      1.95 o 
  -6  -5   6        0.02        1.05      1.57 o 
  -5  -5   6        0.85        1.34      1.18 o 
  -4  -5   6       36.79       34.30      4.81 o 
  -3  -5   6       61.70       52.48      3.12 o 
  -2  -5   6        0.15        0.26      1.63 o 
  -1  -5   6      157.46      127.84      9.10 o 
   0  -5   6      111.79       92.26      6.76 o 
   1  -5   6       24.72       24.27      3.53 o 
   2  -5   6        2.64        2.79      1.12 o 
   3  -5   6       43.84       48.97      5.54 o 
   4  -5   6        3.36        3.73      2.72 o 
   5  -5   6        0.63        4.73      3.14 o 
 -10  -4   6       21.65       34.48      8.44 o 
  -9  -4   6        2.04       -1.84      1.98 o 
  -8  -4   6        8.14        9.89      2.05 o 
  -7  -4   6       22.79       31.70      3.77 o 
  -6  -4   6        0.04        0.32      1.64 o 
  -5  -4   6       50.33       53.81      3.23 o 
  -4  -4   6       17.58       21.93      2.59 o 
  -3  -4   6      458.74      468.43     25.33 o 
  -2  -4   6      159.44      165.43      8.99 o 
  -1  -4   6      167.31      138.65      8.60 o 
   0  -4   6        6.02        5.27      1.07 o 
   1  -4   6      104.69       97.53      4.12 o 
   2  -4   6       15.55       17.84      2.13 o 
   3  -4   6        5.65        4.96      1.46 o 
   4  -4   6        0.14        2.23      1.92 o 
   5  -4   6        0.22        0.40      2.13 o 
   6  -4   6        0.06       -2.82      2.82 o 
 -10  -3   6        0.97        4.95      5.23 o 
  -9  -3   6       55.86       53.37     11.67 o 
  -8  -3   6       67.57       45.02      5.36 o 
  -7  -3   6        6.58        4.84      2.65 o 
  -6  -3   6       24.14       23.53      2.81 o 
  -5  -3   6        2.52        1.37      1.29 o 
  -4  -3   6      275.92      275.59     11.97 o 
  -3  -3   6      348.44      363.53      9.74 o 
  -2  -3   6        0.21       -0.84      0.84 o 
  -1  -3   6       43.27       39.08      2.49 o 
   0  -3   6      360.13      388.75     17.10 o 
   1  -3   6       76.14       72.68      5.71 o 
   2  -3   6        0.55        0.90      2.28 o 
   3  -3   6        0.01        0.65      0.99 o 
   4  -3   6      134.94      121.13     13.48 o 
   5  -3   6        0.07       -1.40      2.80 o 
   6  -3   6        6.85        9.33      2.99 o 
   7  -3   6        0.00        2.44      2.82 o 
 -10  -2   6       11.86       16.78      6.15 o 
  -9  -2   6       25.49       27.80      8.11 o 
  -8  -2   6       17.17       16.85      2.57 o 
  -7  -2   6       68.00       65.41      5.14 o 
  -6  -2   6        3.01        5.60      2.36 o 
  -5  -2   6        2.58        2.92      1.46 o 
  -4  -2   6      633.28      646.57     18.05 o 
  -3  -2   6        0.59        2.68      1.91 o 
  -2  -2   6       32.86       31.89      3.25 o 
  -1  -2   6      131.68      132.04      7.45 o 
   0  -2   6        9.16       12.37      1.27 o 
   1  -2   6        9.31        8.83      1.11 o 
   2  -2   6      362.05      397.10     17.44 o 
   3  -2   6      232.62      245.95     16.71 o 
   4  -2   6      132.34      115.33     10.20 o 
   5  -2   6        1.37        1.39      1.61 o 
   6  -2   6       74.75       74.59      7.41 o 
   7  -2   6        0.12        3.35      2.36 o 
   8  -2   6        1.69        2.72      2.35 o 
 -10  -1   6        1.13       -0.66      4.23 o 
  -9  -1   6        7.20       13.60      6.71 o 
  -8  -1   6       98.32       79.78     10.45 o 
  -7  -1   6       85.73       75.46      7.44 o 
  -6  -1   6        3.39        4.47      1.31 o 
  -5  -1   6        0.26       -0.08      1.14 o 
  -4  -1   6       18.68       19.68      2.27 o 
  -3  -1   6       90.19       80.11      4.69 o 
  -2  -1   6       27.23       21.43      2.08 o 
  -1  -1   6       95.78       81.80      4.75 o 
   0  -1   6        0.41        1.86      0.76 o 
   1  -1   6     1157.57     1216.57     21.61 o 
   2  -1   6       42.61       41.20      2.58 o 
   3  -1   6      630.60      655.00     34.88 o 
   4  -1   6      239.57      262.92     17.76 o 
   5  -1   6      115.04      109.55      9.81 o 
   6  -1   6        0.48        0.77      1.61 o 
   7  -1   6        1.38        1.47      1.85 o 
   8  -1   6        0.08       -1.56      2.26 o 
 -10   0   6        1.68        4.74      4.91 o 
  -9   0   6       44.74       59.32     17.42 o 
  -8   0   6       15.16       11.89      3.23 o 
  -7   0   6        0.01        0.45      0.76 o 
  -6   0   6      177.41      170.02      8.28 o 
  -5   0   6      237.55      245.80     13.61 o 
  -4   0   6       25.27       26.54      2.11 o 
  -3   0   6        1.92        4.42      0.62 o 
  -2   0   6       30.77       28.00      2.76 o 
  -1   0   6       43.45       35.64      2.63 o 
   0   0   6       26.41       20.85      1.58 o 
   1   0   6        0.71        2.65      0.81 o 
   2   0   6      105.37       95.32      6.08 o 
   3   0   6     1536.76     1468.00     65.47 o 
   4   0   6      348.65      413.11     22.20 o 
   5   0   6        0.13       -0.26      2.79 o 
   6   0   6        0.74        1.54      2.67 o 
   7   0   6       20.16       25.88      3.69 o 
   8   0   6       12.71       16.81      4.27 o 
   9   0   6        5.57       16.22      5.25 o 
  -9   1   6        0.07       -0.03      5.65 o 
  -8   1   6       15.67       23.15      4.08 o 
  -7   1   6       61.16       51.34      6.05 o 
  -6   1   6       36.03       33.87      5.05 o 
  -5   1   6       14.52       14.35      1.94 o 
  -4   1   6      147.59      142.48      5.37 o 
  -3   1   6       11.16       12.30      1.31 o 
  -2   1   6        0.02        0.74      0.89 o 
  -1   1   6        0.08        1.02      0.69 o 
   0   1   6        0.34       -0.15      0.61 o 
   1   1   6        9.75       10.72      0.87 o 
   2   1   6      328.47      304.07      4.56 o 
   3   1   6      340.31      368.94      6.68 o 
   4   1   6        3.60        6.63      1.28 o 
   5   1   6      223.86      227.90     12.45 o 
   6   1   6      276.93      308.24      9.69 o 
   7   1   6        3.51        2.63      1.60 o 
   8   1   6        4.88        2.00      1.74 o 
   9   1   6        9.31       12.32      5.18 o 
  10   1   6       42.76       43.04     16.05 o 
  -9   2   6        6.70       16.56      6.72 o 
  -8   2   6        8.10        8.23      2.62 o 
  -7   2   6        0.39       -0.29      1.97 o 
  -6   2   6        2.75        4.44      1.82 o 
  -5   2   6      141.91      117.71      6.34 o 
  -4   2   6       25.05       23.47      3.01 o 
  -3   2   6       35.28       30.80      2.10 o 
  -2   2   6       41.65       38.14      2.58 o 
  -1   2   6      198.93      193.66      5.96 o 
   0   2   6       37.36       38.46      2.83 o 
   1   2   6       30.10       25.16      1.86 o 
   2   2   6      133.61      158.62      5.11 o 
   3   2   6       37.29       30.72      3.05 o 
   4   2   6      702.23      701.52     13.11 o 
   5   2   6      251.87      242.85     13.34 o 
   6   2   6        0.17        0.34      1.66 o 
   7   2   6      100.94       90.50      8.07 o 
   8   2   6       64.02       53.95      6.41 o 
   9   2   6        5.05        8.62      3.80 o 
  10   2   6       34.80       36.33      8.39 o 
  -8   3   6        2.24        5.34      4.02 o 
  -7   3   6        5.78       10.13      3.43 o 
  -6   3   6        5.10       10.21      2.47 o 
  -5   3   6       57.68       52.81      6.81 o 
  -4   3   6       33.81       43.91      4.60 o 
  -3   3   6      308.18      322.14     17.31 o 
  -2   3   6      177.90      179.77      5.08 o 
  -1   3   6        1.59        2.04      0.54 o 
   0   3   6       87.10       95.34      3.21 o 
   1   3   6      642.17      661.20      9.96 o 
   2   3   6        3.83        6.26      0.69 o 
   3   3   6      202.47      207.69      5.07 o 
   4   3   6       10.91        9.57      0.99 o 
   5   3   6        0.43        1.50      1.10 o 
   6   3   6      269.33      275.83     17.08 o 
   7   3   6      127.63      104.23      9.23 o 
   8   3   6        5.86        4.26      1.44 o 
   9   3   6        6.45       11.15      4.33 o 
  10   3   6        5.04        2.98      5.49 o 
  -8   4   6        5.51       10.42      3.27 o 
  -7   4   6        0.32       -2.51      2.51 o 
  -6   4   6       13.31       20.80      3.42 o 
  -5   4   6        6.07        8.26      2.10 o 
  -4   4   6      117.12      102.42      9.33 o 
  -3   4   6        6.62        6.16      1.56 o 
  -2   4   6       17.61       21.36      2.81 o 
  -1   4   6       18.30       14.39      1.69 o 
   0   4   6      385.55      382.07      7.58 o 
   1   4   6       74.97       68.82      4.11 o 
   2   4   6        0.85        4.44      1.18 o 
   3   4   6       85.01       79.76      4.64 o 
   4   4   6       42.53       48.81      2.94 o 
   5   4   6      109.63      101.70      6.36 o 
   6   4   6       22.17       20.35      1.84 o 
   7   4   6       72.18       58.57      1.90 o 
   8   4   6        0.05        0.11      0.78 o 
   9   4   6       30.18       39.16     10.92 o 
  10   4   6        0.54       -0.67      4.69 o 
  11   4   6        1.34        4.37      4.97 o 
  -7   5   6        0.55        2.34      2.64 o 
  -6   5   6       53.20       52.51     10.49 o 
  -5   5   6       18.16       26.11      2.91 o 
  -4   5   6        0.02       -2.12      2.12 o 
  -3   5   6        1.36       -0.05      1.62 o 
  -2   5   6       26.42       30.54      3.35 o 
  -1   5   6       56.04       50.74      3.61 o 
   0   5   6       82.77       63.53      3.96 o 
   1   5   6        0.22       -0.05      1.47 o 
   2   5   6      135.23      142.15      8.04 o 
   3   5   6        1.96        2.82      1.10 o 
   4   5   6       13.91       11.21      1.44 o 
   5   5   6       18.60       16.95      1.83 o 
   6   5   6       36.48       33.61      3.21 o 
   7   5   6       56.82       52.02      4.96 o 
   8   5   6        7.39        8.16      1.76 o 
   9   5   6        0.00        1.50      1.96 o 
  10   5   6       22.91       26.46      6.01 o 
  11   5   6       11.52       18.36      5.25 o 
  -6   6   6        2.97        8.57      3.54 o 
  -5   6   6        7.99       14.24      3.91 o 
  -4   6   6       11.41       23.05      2.70 o 
  -3   6   6       25.16       37.11      4.16 o 
  -2   6   6        1.61        2.89      0.91 o 
  -1   6   6       14.42       15.65      2.25 o 
   0   6   6       35.21       32.54      3.05 o 
   1   6   6      566.01      564.48     25.03 o 
   2   6   6        0.55        2.78      0.80 o 
   3   6   6        2.76        2.95      1.02 o 
   4   6   6        5.69        6.45      2.15 o 
   5   6   6       54.58       47.04      3.47 o 
   6   6   6      126.95      110.41      7.89 o 
   7   6   6        0.10       -0.16      1.71 o 
   8   6   6       25.08       19.64      4.41 o 
   9   6   6       13.98       22.90      4.22 o 
  10   6   6       40.07       43.99     10.92 o 
  11   6   6        1.43       -5.75      5.75 o 
  -5   7   6        3.20        6.91      3.46 o 
  -4   7   6       20.59       28.15      3.61 o 
  -3   7   6        0.31       -2.31      2.31 o 
  -2   7   6        0.28        0.67      1.35 o 
  -1   7   6       21.66       18.53      2.87 o 
   0   7   6       18.35       15.53      2.24 o 
   1   7   6        9.31        5.76      1.68 o 
   2   7   6       15.38       19.62      2.23 o 
   3   7   6       21.98       23.59      2.17 o 
   4   7   6       13.76       14.21      2.29 o 
   5   7   6       84.91       75.94      9.83 o 
   6   7   6       20.93       20.21      2.61 o 
   7   7   6      174.33      166.52     11.63 o 
   8   7   6        0.04       -0.64      1.07 o 
   9   7   6        4.14        6.26      4.63 o 
  10   7   6        0.01        0.61      2.62 o 
  11   7   6        2.48       -0.63      8.56 o 
  -4   8   6        0.06        0.54      2.79 o 
  -3   8   6        7.42       13.10      3.79 o 
  -2   8   6       36.95       40.57      4.38 o 
  -1   8   6        0.01       -1.23      1.23 o 
   0   8   6        0.60        0.98      2.85 o 
   1   8   6       71.62       61.03      5.20 o 
   2   8   6        8.55       11.24      1.87 o 
   3   8   6        6.38        5.10      1.53 o 
   4   8   6        5.37        5.50      2.03 o 
   5   8   6       25.38       25.37      3.14 o 
   6   8   6       40.65       41.56      3.02 o 
   7   8   6       56.38       54.53      4.34 o 
   8   8   6        3.55        6.39      1.47 o 
   9   8   6        1.46       -1.31      3.04 o 
  10   8   6        5.65        8.96      3.15 o 
  11   8   6       11.78        6.75      5.35 o 
  -3   9   6        0.82       -2.92      2.92 o 
  -2   9   6        8.74       17.02      4.13 o 
  -1   9   6        8.25       11.40      3.28 o 
   0   9   6       26.43       28.32      4.50 o 
   1   9   6        6.92       10.77      1.86 o 
   2   9   6        7.22        3.86      2.12 o 
   3   9   6        1.22        0.66      1.46 o 
   4   9   6        1.54        1.01      1.45 o 
   5   9   6        2.48        3.57      1.97 o 
   6   9   6       36.83       33.37      3.85 o 
   7   9   6        5.60       11.76      2.65 o 
   8   9   6        2.74        3.62      1.77 o 
   9   9   6       28.80       32.03      5.22 o 
  10   9   6        0.85        2.47      3.61 o 
  -1  10   6        4.98       14.72      6.90 o 
   0  10   6        9.93        6.42      3.14 o 
   1  10   6        6.59        8.08      2.37 o 
   2  10   6       14.90       20.80      3.54 o 
   3  10   6        5.93        6.84      1.90 o 
   4  10   6        0.10       -1.73      2.17 o 
   5  10   6        3.20        6.41      1.91 o 
   6  10   6        0.48       -2.10      2.10 o 
   7  10   6        0.00        1.96      2.57 o 
   8  10   6        3.93        7.50      2.30 o 
   9  10   6        3.41       11.43      4.03 o 
  10  10   6        4.64        6.80      3.11 o 
   0  11   6        0.65        3.48      2.75 o 
   1  11   6       21.49       23.67      5.60 o 
   2  11   6        0.00       -1.41      4.07 o 
   3  11   6        2.72        7.07      2.37 o 
   4  11   6        8.16        9.88      2.48 o 
   5  11   6       20.89       19.90      3.12 o 
   6  11   6        1.89        3.05      2.30 o 
   7  11   6        3.80        4.77      2.17 o 
   8  11   6        1.21        1.40      2.05 o 
   9  11   6        1.60        3.26      2.51 o 
   3  12   6        3.29        4.90      1.99 o 
   4  12   6        5.87        3.24      2.47 o 
   5  12   6        0.77        2.90      2.30 o 
   6  12   6        4.53       11.53      2.71 o 
   7  12   6        0.84       -0.09      4.97 o 
  -7  -8   7        5.29       11.96      2.77 o 
  -6  -8   7       11.58       10.80      2.87 o 
  -5  -8   7        0.04       -1.65      2.13 o 
  -4  -8   7        0.37        0.87      2.35 o 
  -3  -8   7        0.00       -0.13      2.07 o 
  -2  -8   7       14.17       19.91      3.06 o 
  -1  -8   7       12.88       16.03      3.55 o 
   0  -8   7        3.15        5.43      3.30 o 
  -8  -7   7        4.72        5.84      2.69 o 
  -7  -7   7        5.22        4.33      1.84 o 
  -6  -7   7       17.90       18.11      3.14 o 
  -5  -7   7       96.96       96.53     14.56 o 
  -4  -7   7        7.76       10.86      2.59 o 
  -3  -7   7       28.02       31.43      4.51 o 
  -2  -7   7        1.62        3.94      2.92 o 
  -1  -7   7        0.15        2.34      1.73 o 
   0  -7   7       11.71       16.02      3.07 o 
   1  -7   7        2.38        2.78      2.50 o 
   2  -7   7        7.78        2.53      2.47 o 
  -9  -6   7       17.60       18.92      6.38 o 
  -8  -6   7        3.70        0.24      2.40 o 
  -7  -6   7       63.29       60.62      5.62 o 
  -6  -6   7      120.78      113.67      9.08 o 
  -5  -6   7        0.19        2.14      1.97 o 
  -4  -6   7        0.58        1.25      1.67 o 
  -3  -6   7       90.91       80.74      7.78 o 
  -2  -6   7        0.00       -1.38      1.38 o 
  -1  -6   7       22.45       23.88      3.21 o 
   0  -6   7        0.19        3.80      1.50 o 
   1  -6   7        8.60       11.65      2.54 o 
   2  -6   7        0.93        1.61      2.26 o 
   3  -6   7       15.92       19.58      3.93 o 
  -9  -5   7       29.25       33.12      5.68 o 
  -8  -5   7       24.30       29.55      5.26 o 
  -7  -5   7      117.53      119.07      9.39 o 
  -6  -5   7        6.93       10.96      2.25 o 
  -5  -5   7      115.10      101.09      7.83 o 
  -4  -5   7      116.93      111.57      7.25 o 
  -3  -5   7        0.75        3.86      1.52 o 
  -2  -5   7       11.95       15.07      2.27 o 
  -1  -5   7        2.62        6.43      1.65 o 
   0  -5   7        4.68        8.43      1.90 o 
   1  -5   7        0.01       -0.17      1.44 o 
   2  -5   7        3.25        4.31      5.07 o 
   3  -5   7       28.70       34.86      4.24 o 
   4  -5   7        7.52        9.77      3.44 o 
 -10  -4   7        1.60        3.56      5.40 o 
  -9  -4   7       15.27       15.46      6.26 o 
  -8  -4   7       65.84       57.77      6.79 o 
  -7  -4   7       14.88       18.81      2.60 o 
  -6  -4   7      177.15      170.97     16.03 o 
  -5  -4   7       65.58       58.74      3.84 o 
  -4  -4   7        2.45        1.46      2.00 o 
  -3  -4   7       33.27       34.58      4.13 o 
  -2  -4   7      261.08      246.23      5.27 o 
  -1  -4   7        8.58        8.16      1.63 o 
   0  -4   7       60.93       48.16      3.60 o 
   1  -4   7        8.21       10.10      1.98 o 
   2  -4   7        0.25        0.85      1.10 o 
   3  -4   7       47.39       53.11      4.84 o 
   4  -4   7        1.67        3.12      1.89 o 
   5  -4   7        0.91        2.94      2.27 o 
   6  -4   7       14.18       15.07      4.48 o 
 -10  -3   7       23.27       28.38     11.06 o 
  -9  -3   7        0.89       -1.05      3.40 o 
  -8  -3   7        0.48        2.81      1.57 o 
  -7  -3   7      115.14      108.85     10.43 o 
  -6  -3   7       24.16       25.43      3.41 o 
  -5  -3   7       20.84       22.88      2.79 o 
  -4  -3   7       53.59       56.09      2.97 o 
  -3  -3   7       22.95       23.90      2.38 o 
  -2  -3   7       15.42       18.92      2.47 o 
  -1  -3   7      222.70      200.62     11.10 o 
   0  -3   7      361.94      344.54     18.96 o 
   1  -3   7       33.43       24.34      3.57 o 
   2  -3   7       22.33       22.43      2.67 o 
   3  -3   7        5.08        6.29      2.89 o 
   4  -3   7        1.03       -1.24      1.44 o 
   5  -3   7       13.91       21.34      3.93 o 
   6  -3   7       43.39       45.97      8.24 o 
 -10  -2   7       20.17       28.93     11.04 o 
  -9  -2   7        0.44        1.88      6.05 o 
  -8  -2   7       11.20        8.48      2.46 o 
  -7  -2   7        0.49       -1.81      1.81 o 
  -6  -2   7       23.99       32.10      3.88 o 
  -5  -2   7      246.86      242.38      5.65 o 
  -4  -2   7      206.58      232.60     13.94 o 
  -3  -2   7      323.03      343.38     16.39 o 
  -2  -2   7      188.48      168.76      7.64 o 
  -1  -2   7      343.52      352.41      9.51 o 
   0  -2   7       68.42       59.07      4.27 o 
   1  -2   7       55.59       44.95      3.28 o 
   2  -2   7       62.36       41.32      6.86 o 
   3  -2   7       13.48        9.25      3.30 o 
   4  -2   7      155.47      155.90     12.35 o 
   5  -2   7        5.72        5.96      1.85 o 
   6  -2   7        1.74        6.57      2.85 o 
   7  -2   7        0.06       -2.28      2.28 o 
  -9  -1   7        0.25        1.38      2.51 o 
  -8  -1   7       10.88        8.78      2.74 o 
  -7  -1   7        0.08        1.35      1.54 o 
  -6  -1   7       17.74       15.64      1.89 o 
  -5  -1   7        0.01        2.16      1.50 o 
  -4  -1   7      229.92      238.12     10.92 o 
  -3  -1   7      227.62      226.49      6.13 o 
  -2  -1   7       17.87       20.14      2.06 o 
  -1  -1   7        3.90        4.56      0.87 o 
   0  -1   7       86.53       67.11      4.85 o 
   1  -1   7      604.83      592.65     16.24 o 
   2  -1   7      154.59      152.15      8.38 o 
   3  -1   7      528.08      589.46     39.48 o 
   4  -1   7       90.57       87.54      3.37 o 
   5  -1   7        0.08       -0.50      1.58 o 
   6  -1   7        7.29       13.49      3.13 o 
   7  -1   7        2.04        2.93      1.81 o 
   8  -1   7        0.16        1.52      3.06 o 
  -9   0   7        0.20       -3.81      3.81 o 
  -8   0   7        0.01        1.22      3.83 o 
  -7   0   7       14.39       11.05      2.64 o 
  -6   0   7       26.41       18.23      2.40 o 
  -5   0   7       22.18       23.51      2.76 o 
  -4   0   7       94.11       87.79      6.18 o 
  -3   0   7       76.66       76.80      4.76 o 
  -2   0   7       31.01       31.50      2.01 o 
  -1   0   7       51.14       45.73      2.69 o 
   0   0   7      379.95      377.99      7.29 o 
   1   0   7       88.80       73.46      4.27 o 
   2   0   7        0.28        2.23      1.87 o 
   3   0   7      282.08      305.46     16.45 o 
   4   0   7      127.94      117.84      8.32 o 
   5   0   7       59.29       61.48      5.51 o 
   6   0   7        9.84       16.74      3.34 o 
   7   0   7        4.02        1.77      2.38 o 
   8   0   7        2.58        8.72      2.98 o 
   9   0   7        0.01       -0.47      3.65 o 
  -9   1   7        0.10       13.67      4.92 o 
  -8   1   7        1.95        0.36      1.96 o 
  -7   1   7        0.03        0.40      2.02 o 
  -6   1   7        3.56        9.82      2.34 o 
  -5   1   7       19.61       16.50      3.18 o 
  -4   1   7        9.93       10.39      1.77 o 
  -3   1   7        0.55        0.78      0.74 o 
  -2   1   7      251.91      278.23      7.51 o 
  -1   1   7       32.31       32.06      2.87 o 
   0   1   7      753.52      828.44     14.55 o 
   1   1   7      510.84      538.36      9.17 o 
   2   1   7      371.79      393.32      6.91 o 
   3   1   7        6.46        9.88      1.19 o 
   4   1   7       78.20       71.92      6.25 o 
   5   1   7        3.83        3.88      1.96 o 
   6   1   7       27.72       33.81      3.62 o 
   7   1   7        0.71       -0.60      1.52 o 
   8   1   7       15.54       15.17      3.93 o 
   9   1   7        1.65       -2.89      3.52 o 
  -8   2   7        0.60       -0.10      3.49 o 
  -7   2   7        2.04        7.42      2.74 o 
  -6   2   7       16.59       23.17      3.60 o 
  -5   2   7        1.85        1.45      2.05 o 
  -4   2   7        1.46        0.91      0.66 o 
  -3   2   7      243.12      243.35     11.02 o 
  -2   2   7        0.00        0.49      1.46 o 
  -1   2   7       43.06       45.99      2.68 o 
   0   2   7      352.20      349.74      6.09 o 
   1   2   7      235.26      252.01      4.47 o 
   2   2   7       49.40       44.73      2.63 o 
   3   2   7      260.93      276.98      7.60 o 
   4   2   7       92.37       92.27      6.65 o 
   5   2   7       12.88       14.28      3.02 o 
   6   2   7       13.07       10.15      2.20 o 
   7   2   7       63.28       52.87      5.20 o 
   8   2   7        0.87        1.77      1.47 o 
   9   2   7       11.24       17.66      3.97 o 
  10   2   7        5.99        1.89      4.53 o 
  -8   3   7        3.07        2.55      2.62 o 
  -7   3   7        0.65        2.39      2.51 o 
  -6   3   7        0.51       -2.32      2.32 o 
  -5   3   7       51.71       51.84      4.29 o 
  -4   3   7       22.47       21.99      3.22 o 
  -3   3   7       14.03       13.73      3.71 o 
  -2   3   7       10.14       10.88      1.35 o 
  -1   3   7      298.40      294.60      8.03 o 
   0   3   7       23.33       22.15      2.16 o 
   1   3   7       98.44       87.64      5.68 o 
   2   3   7      166.18      164.93      4.77 o 
   3   3   7      141.98      155.77      4.49 o 
   4   3   7        6.68        6.95      0.96 o 
   5   3   7        9.48        5.32      0.78 o 
   6   3   7        0.04        0.02      0.97 o 
   7   3   7        0.05        0.33      1.36 o 
   8   3   7        8.60        9.91      2.31 o 
   9   3   7        9.60       10.59      4.98 o 
  10   3   7       12.82       22.78      9.97 o 
  -7   4   7        8.50       16.48      3.75 o 
  -6   4   7       29.02       28.56      6.86 o 
  -5   4   7        3.61        5.84      2.45 o 
  -4   4   7        0.06       -2.74      2.74 o 
  -3   4   7       12.97       19.15      3.19 o 
  -2   4   7       64.40       68.02      5.38 o 
  -1   4   7       26.55       26.60      2.37 o 
   0   4   7       99.34       92.92      5.74 o 
   1   4   7      338.54      330.29      8.93 o 
   2   4   7      160.18      159.76      4.64 o 
   3   4   7        3.64        3.36      0.83 o 
   4   4   7      163.53      183.34      5.32 o 
   5   4   7       13.56       15.79      1.65 o 
   6   4   7        3.17        4.09      1.09 o 
   7   4   7       36.95       32.41      3.49 o 
   8   4   7       38.29       31.44      6.49 o 
   9   4   7        0.32       -2.70      3.68 o 
  10   4   7        0.09       -3.50      4.03 o 
  -7   5   7        0.64       -0.54      3.34 o 
  -6   5   7        0.79       -2.73      2.73 o 
  -5   5   7       37.50       43.97      4.62 o 
  -4   5   7       66.65       66.85      7.86 o 
  -3   5   7        8.35       14.32      2.65 o 
  -2   5   7       20.32       16.24      2.43 o 
  -1   5   7        4.23       10.32      1.63 o 
   0   5   7       87.09       71.44      5.08 o 
   1   5   7       81.04       72.25      4.54 o 
   2   5   7      255.00      272.02      7.73 o 
   3   5   7      251.34      276.86      7.77 o 
   4   5   7      173.95      179.84      8.05 o 
   5   5   7       14.15       16.05      2.51 o 
   6   5   7        3.77        4.61      1.12 o 
   7   5   7       52.92       47.79      3.14 o 
   8   5   7        9.97        9.94      1.81 o 
   9   5   7        9.36       11.53      4.33 o 
  10   5   7        0.11       -3.54      4.35 o 
  11   5   7        5.26        5.24      5.57 o 
  -6   6   7        4.09       -0.61      2.45 o 
  -5   6   7        2.49        3.94      2.57 o 
  -4   6   7       12.64       10.98      3.17 o 
  -3   6   7        3.55        5.05      3.79 o 
  -2   6   7       10.82       17.51      3.05 o 
  -1   6   7       14.63       11.44      1.84 o 
   0   6   7        0.75        0.88      1.10 o 
   1   6   7      251.06      255.95     11.61 o 
   2   6   7        9.07        8.58      1.09 o 
   3   6   7      453.65      455.97     20.35 o 
   4   6   7       34.98       41.81      4.47 o 
   5   6   7       36.70       41.57      3.65 o 
   6   6   7       21.77       24.56      2.93 o 
   7   6   7        3.50        5.09      1.86 o 
   8   6   7        8.31        8.98      2.15 o 
   9   6   7       31.55       24.61      7.30 o 
  10   6   7        0.08        2.06      3.03 o 
  11   6   7        0.03        0.60      2.51 o 
  -5   7   7       18.02       22.61      4.44 o 
  -4   7   7        0.74        4.84      2.80 o 
  -3   7   7        0.26       -1.86      1.86 o 
  -2   7   7        3.33        1.10      2.11 o 
  -1   7   7        0.45        0.22      0.70 o 
   0   7   7        3.93        5.79      1.84 o 
   1   7   7       38.84       45.35      3.85 o 
   2   7   7       36.64       30.81      3.89 o 
   3   7   7       44.40       46.60      3.50 o 
   4   7   7      115.10      107.57      3.24 o 
   5   7   7       57.41       49.99      2.92 o 
   6   7   7        0.10       -1.58      1.58 o 
   7   7   7       13.21       17.34      2.80 o 
   8   7   7       84.56       70.27      4.93 o 
   9   7   7        3.15        0.19      3.92 o 
  10   7   7       12.16       13.07      5.59 o 
  11   7   7        2.01        4.49      4.85 o 
  -4   8   7        5.41       14.65      3.47 o 
  -3   8   7        1.96        8.83      5.61 o 
  -2   8   7        0.43        3.16      3.26 o 
  -1   8   7        5.43        2.79      1.36 o 
   0   8   7       54.63       45.10      5.86 o 
   1   8   7        0.22        0.71      1.93 o 
   2   8   7        9.01        2.94      1.69 o 
   3   8   7       60.35       56.49      4.51 o 
   4   8   7       16.80       13.85      2.26 o 
   5   8   7       19.35       22.67      3.13 o 
   6   8   7      124.76      118.29      9.20 o 
   7   8   7       10.82        6.15      1.61 o 
   8   8   7        6.99        7.69      2.10 o 
   9   8   7        6.41       16.85      4.21 o 
  10   8   7       28.58       28.21      4.56 o 
  -3   9   7        1.26        4.73      3.06 o 
  -2   9   7        0.02        1.61      2.05 o 
  -1   9   7        0.15       -0.58      2.63 o 
   0   9   7        1.66        2.00      1.93 o 
   1   9   7        1.75        2.30      2.25 o 
   2   9   7        4.48        5.67      1.98 o 
   3   9   7        0.17       -1.41      1.41 o 
   4   9   7       13.65       17.13      2.78 o 
   5   9   7       74.25       69.02      6.73 o 
   6   9   7        0.17        2.41      2.00 o 
   8   9   7       29.00       29.26      3.84 o 
   9   9   7        0.83        5.53      2.68 o 
  10   9   7        6.72        7.45      2.81 o 
  -1  10   7        4.01        8.13      3.07 o 
   0  10   7        0.77        3.85      2.81 o 
   1  10   7        2.78        2.55      2.29 o 
   2  10   7        0.45        2.60      2.19 o 
   3  10   7        0.67        2.91      2.14 o 
   4  10   7        7.47       13.84      2.82 o 
   5  10   7        3.81        4.76      2.33 o 
   6  10   7       15.58       23.91      3.24 o 
   7  10   7       30.54       34.53      3.33 o 
   8  10   7        0.29       -0.14      1.49 o 
   9  10   7        0.19       -1.19      2.72 o 
  10  10   7        2.29        5.00      2.14 o 
   1  11   7        0.30        1.48      2.79 o 
   2  11   7        1.03        1.91      1.94 o 
   3  11   7        2.54        2.75      1.96 o 
   4  11   7        2.20       -1.44      2.22 o 
   5  11   7        4.49        4.65      2.43 o 
   6  11   7        0.66        4.96      2.23 o 
   7  11   7       10.37        8.82      2.39 o 
   8  11   7        2.23        0.12      2.04 o 
   9  11   7        4.85        5.30      3.22 o 
   3  12   7        0.04        1.13      1.77 o 
   4  12   7        4.46        6.54      2.90 o 
   5  12   7        0.89       -0.08      2.19 o 
   6  12   7        1.71        2.46      2.46 o 
   7  12   7        0.01       -2.87      3.17 o 
  -5  -8   8        8.68        7.54      4.21 o 
  -4  -8   8        5.48        2.32      1.74 o 
  -3  -8   8       12.25       16.08      3.69 o 
  -2  -8   8        1.49        1.98      1.99 o 
  -7  -7   8        6.63        4.37      2.05 o 
  -6  -7   8        0.01       -1.19      2.48 o 
  -5  -7   8        1.46        2.61      2.33 o 
  -4  -7   8        0.18        0.80      1.66 o 
  -3  -7   8       38.87       40.46      5.23 o 
  -2  -7   8        2.80        1.48      1.95 o 
  -1  -7   8       45.12       42.89      6.41 o 
   0  -7   8       28.79       36.54      6.57 o 
   1  -7   8        6.48       15.42      5.46 o 
  -8  -6   8        1.62        3.19      2.81 o 
  -7  -6   8        0.62       -1.28      1.82 o 
  -6  -6   8        0.32       -1.31      1.46 o 
  -5  -6   8        0.05        1.54      3.37 o 
  -4  -6   8        0.15        2.58      2.21 o 
  -3  -6   8       16.72       23.70      3.53 o 
  -2  -6   8       32.53       33.30      4.04 o 
  -1  -6   8       29.70       31.28      3.60 o 
   0  -6   8        7.35        7.05      2.23 o 
   1  -6   8        6.89        8.23      2.98 o 
   2  -6   8       28.85       51.77      9.48 o 
  -9  -5   8        5.47        8.35      3.31 o 
  -8  -5   8       21.10       21.39      4.11 o 
  -7  -5   8       14.69       27.82      3.76 o 
  -6  -5   8        0.08        0.53      2.25 o 
  -5  -5   8       24.19       28.87      2.46 o 
  -4  -5   8        0.26        1.58      2.25 o 
  -3  -5   8       29.03       31.57      3.16 o 
  -2  -5   8        0.14        0.65      1.69 o 
  -1  -5   8        1.33        3.18      1.87 o 
   0  -5   8       65.37       52.25      5.32 o 
   1  -5   8       27.93       25.68      4.22 o 
   2  -5   8        0.96       -3.44      3.66 o 
   3  -5   8        0.01        2.10      1.95 o 
   4  -5   8       27.30       25.14      6.29 o 
  -9  -4   8       12.30        6.22      2.91 o 
  -8  -4   8        0.52        0.80      2.08 o 
  -7  -4   8       20.28       24.30      3.26 o 
  -6  -4   8       12.50       15.89      2.36 o 
  -5  -4   8        4.83        4.12      1.58 o 
  -4  -4   8        4.45        8.91      1.80 o 
  -3  -4   8       30.15       28.74      4.79 o 
  -2  -4   8        8.11       12.25      1.97 o 
  -1  -4   8       16.14       23.49      3.20 o 
   0  -4   8      123.77       85.86      6.62 o 
   1  -4   8        5.33        4.89      1.65 o 
   2  -4   8        3.68       11.67      2.92 o 
   3  -4   8       26.33       30.09      4.30 o 
   4  -4   8       15.45       19.63      3.73 o 
   5  -4   8        0.08        1.15      1.98 o 
  -9  -3   8       27.02       34.41      8.26 o 
  -8  -3   8       20.51       19.66      3.54 o 
  -7  -3   8       15.45       16.02      3.23 o 
  -6  -3   8        2.55        2.29      1.48 o 
  -5  -3   8        2.54        4.60      1.66 o 
  -4  -3   8       27.68       35.79      3.89 o 
  -3  -3   8        1.45        1.99      1.62 o 
  -2  -3   8       23.17       22.05      2.66 o 
  -1  -3   8        9.55        7.18      1.78 o 
   0  -3   8        2.61        1.54      1.48 o 
   1  -3   8       38.56       42.96      3.05 o 
   2  -3   8       76.32       66.06      6.09 o 
   3  -3   8        3.70        3.23      2.33 o 
   4  -3   8        6.25        8.47      2.77 o 
   5  -3   8        5.40       12.29      3.69 o 
   6  -3   8        0.00       -1.24      3.35 o 
  -9  -2   8        1.84       -0.71      3.74 o 
  -8  -2   8       17.84       17.12      4.82 o 
  -7  -2   8       14.00       11.96      2.59 o 
  -6  -2   8       40.11       39.96      3.60 o 
  -5  -2   8       11.64       15.13      2.85 o 
  -4  -2   8        4.77        7.04      1.86 o 
  -3  -2   8      519.99      535.61     12.54 o 
  -2  -2   8      155.26      127.92      7.22 o 
  -1  -2   8        0.37        2.99      1.26 o 
   0  -2   8       50.00       42.73      3.72 o 
   1  -2   8       52.89       56.89      3.08 o 
   2  -2   8        2.64        4.57      1.35 o 
   3  -2   8      138.38      136.39     10.67 o 
   4  -2   8        9.51       12.51      2.94 o 
   5  -2   8        5.10       10.39      3.26 o 
   6  -2   8        0.80        5.68      7.59 o 
   7  -2   8       19.49       27.42      7.26 o 
  -9  -1   8       14.78       26.13      9.87 o 
  -8  -1   8        9.84        8.93      2.69 o 
  -7  -1   8       42.89       33.20      3.51 o 
  -6  -1   8       10.25       13.23      2.56 o 
  -5  -1   8        2.29        3.38      1.73 o 
  -4  -1   8       53.47       55.21      1.76 o 
  -3  -1   8       28.62       27.84      2.48 o 
  -2  -1   8       11.19       10.56      1.36 o 
  -1  -1   8      136.04      122.23      8.17 o 
   0  -1   8       48.49       32.35      3.61 o 
   1  -1   8       14.10       14.95      2.56 o 
   2  -1   8      197.52      177.95      9.92 o 
   3  -1   8       28.70       27.80      4.56 o 
   4  -1   8       84.22       82.52     10.35 o 
   5  -1   8        2.98        2.49      2.68 o 
   6  -1   8       40.93       41.79      5.79 o 
   7  -1   8        0.14        1.29      2.14 o 
   8  -1   8        0.04       -0.03      2.51 o 
  -9   0   8        5.33       14.55      6.57 o 
  -8   0   8       23.44       21.90      4.34 o 
  -7   0   8       11.44        6.51      3.65 o 
  -6   0   8        6.59        4.73      1.89 o 
  -5   0   8      145.66      129.05      9.32 o 
  -4   0   8        0.40        2.03      1.40 o 
  -3   0   8       27.21       28.14      2.43 o 
  -2   0   8        2.59        3.69      0.99 o 
  -1   0   8      167.61      158.63      7.74 o 
   0   0   8        1.52        1.36      1.24 o 
   1   0   8      117.15      102.72      7.25 o 
   2   0   8       54.72       50.09      3.59 o 
   3   0   8       51.62       48.85      4.15 o 
   4   0   8      337.29      354.39     30.78 o 
   5   0   8       29.26       38.26      3.90 o 
   6   0   8       31.30       32.59      4.82 o 
   7   0   8        5.14        3.16      2.52 o 
   8   0   8        4.67        8.85      3.48 o 
  -8   1   8       12.15       14.89      3.58 o 
  -7   1   8        3.58        3.82      2.20 o 
  -6   1   8       41.05       34.20      4.18 o 
  -5   1   8        5.07        5.21      1.30 o 
  -4   1   8        2.55        2.89      1.34 o 
  -3   1   8      123.06      104.47      6.12 o 
  -2   1   8      225.69      223.36     10.11 o 
  -1   1   8       28.94       27.80      1.96 o 
   0   1   8       60.96       49.96      3.16 o 
   1   1   8       44.67       42.34      2.71 o 
   2   1   8       29.36       28.11      2.65 o 
   3   1   8      726.95      729.78     32.26 o 
   4   1   8      163.61      146.87      7.54 o 
   5   1   8        2.52        7.45      2.24 o 
   6   1   8       16.58       25.32      4.41 o 
   7   1   8       18.72       26.84      3.68 o 
   8   1   8        1.39        4.01      1.85 o 
   9   1   8        3.83        2.60      5.24 o 
  -8   2   8        4.55        2.31      1.89 o 
  -7   2   8       15.20       27.31      4.99 o 
  -6   2   8        8.85       11.63      2.75 o 
  -5   2   8        8.77       11.08      2.67 o 
  -4   2   8       58.87       54.79      4.62 o 
  -3   2   8      110.11      103.36      7.29 o 
  -2   2   8        0.13        0.74      1.72 o 
  -1   2   8       38.35       28.94      1.92 o 
   0   2   8      104.51       94.42      5.92 o 
   1   2   8       40.86       36.67      2.36 o 
   2   2   8      319.85      324.73      9.90 o 
   3   2   8      206.57      200.86      9.18 o 
   4   2   8        7.84        8.55      1.51 o 
   5   2   8       34.44       36.00      5.21 o 
   6   2   8       44.08       42.85      4.51 o 
   7   2   8        2.42        3.08      1.78 o 
   8   2   8       37.36       33.85      3.99 o 
   9   2   8        4.15        4.01      2.86 o 
  -8   3   8       10.64       11.90      3.72 o 
  -7   3   8        0.92        2.20      2.46 o 
  -6   3   8        9.93       11.32      3.25 o 
  -5   3   8       38.68       42.16      5.13 o 
  -4   3   8       16.54       24.51      4.11 o 
  -3   3   8        5.44        4.29      1.26 o 
  -2   3   8      269.85      279.13     15.45 o 
  -1   3   8      222.58      219.87      9.93 o 
   0   3   8        8.88       13.70      1.66 o 
   1   3   8       16.55       18.73      2.17 o 
   2   3   8       12.38       15.88      1.91 o 
   3   3   8       42.82       38.11      3.10 o 
   4   3   8       22.47       22.63      2.15 o 
   5   3   8       31.16       26.75      3.15 o 
   6   3   8       17.74       17.41      2.79 o 
   7   3   8       29.61       28.21      3.90 o 
   8   3   8       52.15       49.39      5.06 o 
   9   3   8       10.54       15.22      3.61 o 
  10   3   8       50.96       59.17     21.60 o 
  -7   4   8        3.22        5.99      3.14 o 
  -6   4   8       14.18       18.62      3.83 o 
  -5   4   8       12.24       19.37      4.20 o 
  -4   4   8        0.82       -1.76      1.98 o 
  -3   4   8       79.97       80.69      8.84 o 
  -2   4   8       47.86       28.62      5.92 o 
  -1   4   8       16.77       19.65      2.25 o 
   0   4   8       47.25       41.08      3.04 o 
   1   4   8      242.10      235.22     10.44 o 
   2   4   8        0.38       -0.43      0.87 o 
   3   4   8       64.76       53.66      3.88 o 
   4   4   8       11.75       11.16      1.96 o 
   5   4   8        0.08       -1.07      1.07 o 
   6   4   8       22.77       23.77      2.83 o 
   7   4   8       49.82       28.34      5.89 o 
   8   4   8       21.39       20.98      5.81 o 
   9   4   8       28.85       38.60     10.06 o 
  10   4   8       58.68       66.89     22.04 o 
  -6   5   8        0.41        0.97      2.85 o 
  -5   5   8       32.16       38.09      4.57 o 
  -4   5   8        1.19        4.46      2.52 o 
  -3   5   8       58.25       47.63      4.78 o 
  -2   5   8        0.28        2.77      1.18 o 
  -1   5   8       39.17       42.19      3.73 o 
   0   5   8       61.28       43.89      3.74 o 
   1   5   8       86.65       73.55      5.27 o 
   2   5   8        2.50        4.99      1.47 o 
   3   5   8       50.92       49.11      3.61 o 
   4   5   8       18.90       17.34      2.31 o 
   5   5   8       37.93       42.74      3.16 o 
   6   5   8        7.30        5.05      2.12 o 
   7   5   8        1.17        0.60      0.92 o 
   8   5   8       19.02       19.30      3.32 o 
   9   5   8       17.10       19.16      6.75 o 
  10   5   8        6.14        9.77      7.02 o 
  -5   6   8        3.54        3.24      2.62 o 
  -4   6   8       14.01       19.13      3.67 o 
  -3   6   8        0.01        1.91      3.78 o 
  -2   6   8       12.63       19.55      3.98 o 
  -1   6   8        7.00        9.12      1.58 o 
   0   6   8        9.13        6.49      1.59 o 
   1   6   8       24.35       15.40      4.27 o 
   2   6   8      238.20      219.25     15.27 o 
   3   6   8       53.76       57.97      5.07 o 
   4   6   8        9.77       13.40      1.96 o 
   5   6   8        4.16        7.81      1.52 o 
   6   6   8        0.98       -0.01      0.99 o 
   7   6   8       53.50       52.44      4.12 o 
   8   6   8        9.13        9.63      2.23 o 
   9   6   8        6.89        8.70      6.53 o 
  10   6   8        5.27       11.64      5.75 o 
  -5   7   8        0.52       -3.12      3.12 o 
  -4   7   8        0.00       -0.28      4.73 o 
  -3   7   8       14.05       26.26      5.38 o 
  -2   7   8        1.21        4.90      2.09 o 
  -1   7   8        1.43       -0.78      1.95 o 
   0   7   8        6.30       13.06      2.08 o 
   1   7   8       18.36       12.17      1.96 o 
   2   7   8        9.62        8.23      1.60 o 
   3   7   8       39.45       41.23      4.42 o 
   4   7   8       54.77       51.95      3.92 o 
   5   7   8       15.47       21.58      2.90 o 
   6   7   8       31.90       32.32      3.31 o 
   7   7   8        0.40        3.29      1.55 o 
   8   7   8        3.17        2.88      1.70 o 
   9   7   8        1.21       -0.07      2.01 o 
  10   7   8       18.42       36.62      8.58 o 
  -4   8   8        1.03        1.15      3.41 o 
  -3   8   8        0.20       -1.08      4.06 o 
  -2   8   8        0.31       -0.35      2.22 o 
  -1   8   8       12.04       27.44      3.54 o 
   0   8   8        3.27        3.52      2.00 o 
   1   8   8       75.42       49.84      7.29 o 
   2   8   8       13.46       15.51      2.69 o 
   3   8   8        8.00        8.55      1.74 o 
   4   8   8        0.26        0.68      1.43 o 
   5   8   8        0.73        2.57      1.56 o 
   6   8   8        0.05        0.05      1.48 o 
   7   8   8        2.43        2.57      1.89 o 
   8   8   8       16.90       17.50      2.89 o 
   9   8   8        0.00        2.27      2.21 o 
  10   8   8        2.66        5.43      6.61 o 
  -2   9   8        2.40        2.91      4.72 o 
  -1   9   8        1.81        5.47      2.39 o 
   0   9   8        7.50        8.48      3.29 o 
   1   9   8       17.92       18.78      3.12 o 
   2   9   8        1.93        4.28      2.09 o 
   3   9   8        0.27       -1.60      2.41 o 
   4   9   8        2.82        6.05      1.82 o 
   5   9   8        1.29        4.27      1.53 o 
   6   9   8        0.26        0.75      1.89 o 
   7   9   8       28.64       22.22      3.06 o 
   8   9   8       19.08       19.09      3.26 o 
   9   9   8        0.20        1.04      1.99 o 
  10   9   8        2.08        6.56      2.56 o 
  -1  10   8        0.16       -4.33      5.34 o 
   0  10   8        5.36       18.92      3.58 o 
   1  10   8       15.85       16.35      6.16 o 
   2  10   8        0.02       -0.18      2.66 o 
   3  10   8        9.41       12.29      2.92 o 
   4  10   8        0.03        4.03      1.50 o 
   5  10   8        3.51        4.35      1.75 o 
   6  10   8        0.12        1.62      1.85 o 
   7  10   8        3.75        4.83      1.92 o 
   8  10   8        4.87        7.76      2.11 o 
   9  10   8        2.15        5.56      2.81 o 
   1  11   8        1.32        7.49      4.46 o 
   2  11   8        7.84        5.18      2.22 o 
   3  11   8        0.14        1.59      3.67 o 
   4  11   8        0.03       -0.03      2.11 o 
   5  11   8        5.64        9.06      2.67 o 
   6  11   8        0.02       -1.78      1.98 o 
   7  11   8        0.00        0.50      2.24 o 
   8  11   8        6.69       10.48      2.49 o 
   5  12   8        2.21       -2.58      2.73 o 
  -6  -7   9        1.00       -2.48      2.48 o 
  -5  -7   9       11.79       11.17      3.10 o 
  -4  -7   9       21.12       22.83      3.99 o 
  -3  -7   9        7.20       13.75      2.71 o 
  -2  -7   9       11.81       11.91      4.08 o 
  -1  -7   9       13.47       13.16      3.26 o 
  -7  -6   9        0.07        3.51      3.59 o 
  -6  -6   9       20.47       20.88      2.93 o 
  -5  -6   9        2.39        1.78      2.20 o 
  -4  -6   9        0.02        2.34      1.70 o 
  -3  -6   9       10.29       13.07      3.01 o 
  -2  -6   9        3.84        5.99      2.29 o 
  -1  -6   9        2.83        2.05      1.59 o 
   0  -6   9        0.46        1.64      2.80 o 
   1  -6   9        0.08        0.22      2.22 o 
  -8  -5   9        5.60        7.88      3.19 o 
  -7  -5   9       19.59       13.97      4.60 o 
  -6  -5   9       13.52       10.72      2.36 o 
  -5  -5   9       15.57       22.86      3.20 o 
  -4  -5   9        1.03        2.76      2.55 o 
  -3  -5   9       11.40       11.05      2.66 o 
  -2  -5   9       21.06       21.64      3.47 o 
  -1  -5   9        0.56        1.38      1.87 o 
   0  -5   9       15.19       21.55      3.14 o 
   1  -5   9        3.87        9.95      3.10 o 
   2  -5   9       36.66       31.35      5.08 o 
   3  -5   9        0.33        7.63      3.16 o 
  -8  -4   9        6.53       10.98      3.24 o 
  -7  -4   9       27.37       29.42      3.73 o 
  -6  -4   9       33.13       33.90      3.87 o 
  -5  -4   9       10.22        9.51      2.64 o 
  -4  -4   9        9.27       11.42      2.55 o 
  -3  -4   9       14.21       10.36      3.22 o 
  -2  -4   9       17.93       21.50      3.34 o 
  -1  -4   9       89.42       85.36      6.04 o 
   0  -4   9        0.65        0.35      1.19 o 
   1  -4   9       23.29       30.03      5.11 o 
   2  -4   9        8.77       13.00      3.26 o 
   3  -4   9        9.71       13.66      3.89 o 
   4  -4   9       23.11       22.02      5.03 o 
  -8  -3   9        1.49        2.30      2.27 o 
  -7  -3   9       45.55       44.75      4.68 o 
  -6  -3   9       47.55       45.94      3.84 o 
  -5  -3   9       49.61       51.03      3.65 o 
  -4  -3   9        0.31       -0.47      1.44 o 
  -3  -3   9       44.95       45.82      3.80 o 
  -2  -3   9       96.74       93.88      6.12 o 
  -1  -3   9        4.86        4.47      1.87 o 
   0  -3   9       20.99       22.64      3.01 o 
   1  -3   9      162.53      154.43     25.18 o 
   2  -3   9        8.60       12.62      3.31 o 
   3  -3   9       68.41       74.34     10.21 o 
   4  -3   9        0.00        2.80      2.37 o 
   5  -3   9        0.62        2.55      2.24 o 
  -9  -2   9        0.47       -1.86      3.93 o 
  -8  -2   9       15.47       24.56      5.24 o 
  -7  -2   9        5.79        5.73      1.66 o 
  -6  -2   9        5.90        4.64      1.55 o 
  -5  -2   9        2.16        4.37      1.95 o 
  -4  -2   9      113.35       99.39      6.44 o 
  -3  -2   9       18.68       21.21      2.95 o 
  -2  -2   9        9.45       11.63      1.88 o 
  -1  -2   9       20.22       18.59      2.31 o 
   0  -2   9      418.74      366.73     42.68 o 
   1  -2   9        4.40        2.63      1.28 o 
   2  -2   9        3.12        0.14      1.60 o 
   3  -2   9        0.18        1.15      1.93 o 
   4  -2   9        3.53        1.95      2.61 o 
   5  -2   9        9.95       23.78      3.92 o 
   6  -2   9        6.01       12.40      3.71 o 
  -8  -1   9        1.05        2.66      3.00 o 
  -7  -1   9        1.81        5.87      2.99 o 
  -6  -1   9        0.42       -0.58      1.88 o 
  -5  -1   9       77.10       68.58      5.33 o 
  -4  -1   9        1.15        1.59      1.45 o 
  -3  -1   9        0.65       -0.33      1.25 o 
  -2  -1   9      278.13      271.70      6.05 o 
  -1  -1   9      224.82      221.08      5.94 o 
   0  -1   9       37.35       30.63      3.54 o 
   1  -1   9       76.72       69.49      4.32 o 
   2  -1   9       76.57       68.66      4.94 o 
   3  -1   9        6.01        7.26      4.34 o 
   4  -1   9        2.49        3.59      1.84 o 
   5  -1   9        0.63        4.10      1.94 o 
   6  -1   9        8.77        7.53      2.71 o 
   7  -1   9        0.17        0.68      1.73 o 
  -8   0   9        1.31        0.94      3.01 o 
  -7   0   9        0.44        0.86      2.13 o 
  -6   0   9        1.45        0.30      1.54 o 
  -5   0   9        8.90       10.75      2.33 o 
  -4   0   9       67.78       69.88      4.50 o 
  -3   0   9      698.16      742.35     21.20 o 
  -2   0   9       49.73       50.83      2.20 o 
  -1   0   9       17.14       19.80      2.51 o 
   0   0   9      142.01      125.22      7.18 o 
   1   0   9      167.69      156.20      8.82 o 
   2   0   9        5.60        7.82      1.70 o 
   3   0   9       24.17       22.43      2.69 o 
   4   0   9        3.49        7.98      2.29 o 
   5   0   9        8.44        8.44      2.23 o 
   6   0   9       19.14       18.74      3.98 o 
   7   0   9       10.09        8.19      4.87 o 
   8   0   9        0.02       -0.33      3.40 o 
  -8   1   9        0.00        0.75      2.30 o 
  -7   1   9        3.85        4.52      4.18 o 
  -6   1   9       15.72       18.55      4.80 o 
  -5   1   9        0.86       -0.36      0.96 o 
  -4   1   9       83.68       77.82      4.96 o 
  -3   1   9        2.63        3.46      1.20 o 
  -2   1   9        0.73        2.50      1.77 o 
  -1   1   9      199.26      172.09     10.68 o 
   0   1   9      129.56      119.32      6.80 o 
   1   1   9       19.22       18.83      2.17 o 
   2   1   9       80.11       81.86      7.26 o 
   3   1   9       11.80       12.16      2.59 o 
   4   1   9      139.25      134.42     11.75 o 
   5   1   9        1.27        1.89      1.56 o 
   6   1   9       45.33       46.48      4.16 o 
   7   1   9       13.05       21.27      3.87 o 
   8   1   9        5.61        9.10      2.89 o 
  -8   2   9       11.55       11.86      3.68 o 
  -7   2   9        9.18        9.35      3.74 o 
  -6   2   9       33.48       34.10      4.78 o 
  -5   2   9        0.50       -0.52      1.68 o 
  -4   2   9       39.73       38.69      3.61 o 
  -3   2   9        7.79       12.02      2.12 o 
  -2   2   9       14.08       11.42      1.83 o 
  -1   2   9       14.34       19.23      2.68 o 
   0   2   9       16.73       14.88      1.59 o 
   1   2   9       39.83       37.43      2.76 o 
   2   2   9       85.40       79.82      7.00 o 
   3   2   9       13.20        5.33      2.89 o 
   4   2   9      104.48       95.07      8.57 o 
   5   2   9       60.49       57.58      4.78 o 
   6   2   9       24.86       26.21      3.70 o 
   7   2   9        4.26        3.35      2.36 o 
   8   2   9        3.14        5.06      4.51 o 
   9   2   9        0.86        2.13      2.33 o 
  -7   3   9        0.05       -0.11      2.96 o 
  -6   3   9        2.65        4.14      3.14 o 
  -5   3   9        1.97        0.07      2.75 o 
  -4   3   9       15.64       22.11      5.11 o 
  -3   3   9        0.42       -0.70      0.70 o 
  -2   3   9       11.35       11.43      1.88 o 
  -1   3   9       12.13       14.14      2.11 o 
   0   3   9       17.78       16.29      2.37 o 
   1   3   9      335.33      340.65     17.35 o 
   2   3   9        0.50        0.87      0.79 o 
   3   3   9       51.00       49.90      4.33 o 
   4   3   9      209.13      221.65      5.27 o 
   5   3   9       21.27       15.14      1.85 o 
   6   3   9        0.08        1.33      1.87 o 
   7   3   9       66.52       63.21      7.68 o 
   8   3   9        0.57        1.24      2.22 o 
   9   3   9        2.14        7.76      3.52 o 
  -7   4   9        3.41        4.99      4.77 o 
  -6   4   9        0.07        1.03      2.96 o 
  -5   4   9        0.42       -2.90      3.64 o 
  -4   4   9        0.02        0.05      2.17 o 
  -3   4   9        0.91       -0.10      0.96 o 
  -2   4   9        3.96        4.23      1.32 o 
  -1   4   9        3.88        5.03      1.74 o 
   0   4   9        3.95        4.72      1.15 o 
   1   4   9        9.94       11.63      2.56 o 
   2   4   9      136.07      128.30      7.40 o 
   3   4   9      181.31      176.14      9.89 o 
   4   4   9       14.41       13.47      2.01 o 
   5   4   9        0.41       -0.06      1.38 o 
   6   4   9       25.77       30.44      3.14 o 
   7   4   9       10.00       11.05      2.81 o 
   8   4   9       16.10       13.90      3.61 o 
   9   4   9        2.60        2.32      4.43 o 
  -6   5   9        0.51        0.23      2.67 o 
  -5   5   9        0.17        2.51      4.44 o 
  -4   5   9        7.86       13.71      3.93 o 
  -3   5   9       22.40       28.61      3.94 o 
  -2   5   9        2.96        1.86      1.98 o 
  -1   5   9        9.10       14.71      2.73 o 
   0   5   9        0.76        0.78      1.22 o 
   1   5   9      192.48      184.85      6.51 o 
   2   5   9        4.86        4.95      1.51 o 
   3   5   9       17.51       20.30      2.46 o 
   4   5   9       32.39       30.97      3.95 o 
   5   5   9        6.06       10.91      1.52 o 
   6   5   9        8.49        8.60      1.86 o 
   7   5   9       10.69       10.97      2.46 o 
   8   5   9       20.11       28.96      5.53 o 
   9   5   9        3.03        2.36      3.58 o 
  10   5   9        9.05       26.97     10.06 o 
  -5   6   9        4.47        5.60      3.47 o 
  -4   6   9        0.00        0.78      2.61 o 
  -3   6   9        2.52        3.11      1.96 o 
  -2   6   9        1.22        1.61      2.03 o 
  -1   6   9        0.96        2.93      1.06 o 
   0   6   9       39.43       43.92      3.25 o 
   1   6   9        3.76        4.88      1.89 o 
   2   6   9       19.32       19.60      2.33 o 
   3   6   9       61.24       56.20      4.62 o 
   4   6   9       65.43       52.56      4.03 o 
   5   6   9        3.08        1.23      1.47 o 
   6   6   9        4.30        3.74      2.43 o 
   7   6   9        3.18        3.71      1.65 o 
   8   6   9       32.32       31.91      6.42 o 
   9   6   9        0.06        3.78      4.42 o 
  10   6   9       17.66       23.08     12.41 o 
  -4   7   9        0.09       -2.33      6.24 o 
  -3   7   9        4.99        2.72      3.01 o 
  -2   7   9        0.64        1.49      3.13 o 
  -1   7   9        0.45       -0.88      1.21 o 
   0   7   9        0.05       -0.37      1.46 o 
   1   7   9       22.84       27.45      2.79 o 
   2   7   9       58.34       50.06      4.92 o 
   3   7   9        1.61        1.26      2.38 o 
   4   7   9       10.82       13.66      1.99 o 
   5   7   9        8.61       16.99      3.54 o 
   6   7   9       13.06       15.21      3.46 o 
   7   7   9       10.30       14.39      3.99 o 
   8   7   9        8.29       12.22      2.77 o 
   9   7   9        5.36       12.78      5.04 o 
  10   7   9        2.83        1.92      4.95 o 
  -3   8   9        1.09       -2.03      2.93 o 
  -2   8   9        2.33        4.73      2.80 o 
  -1   8   9        0.44       -1.08      2.20 o 
   0   8   9        4.08        2.65      2.82 o 
   1   8   9       43.35       35.18      3.87 o 
   2   8   9       23.77       23.30      3.03 o 
   3   8   9       41.21       38.53      3.88 o 
   4   8   9       16.10       20.86      3.04 o 
   5   8   9        5.11        4.37      1.64 o 
   6   8   9        0.83        5.33      1.49 o 
   7   8   9       28.13       28.65      5.08 o 
   8   8   9        5.30        5.73      2.10 o 
   9   8   9       12.97       18.49      4.69 o 
  10   8   9        0.32        5.03      3.87 o 
  -2   9   9        0.17        1.31      4.02 o 
  -1   9   9        0.68        0.80      2.68 o 
   0   9   9        0.57        0.81      2.67 o 
   1   9   9        0.00        0.64      1.89 o 
   2   9   9        8.77       13.86      3.99 o 
   3   9   9        7.92       15.19      2.56 o 
   4   9   9        0.05        1.64      1.81 o 
   5   9   9        0.21        0.54      2.01 o 
   6   9   9       16.79       23.11      3.42 o 
   7   9   9       16.92       21.92      3.64 o 
   8   9   9       21.26       21.24      3.43 o 
   9   9   9        0.43        6.32      2.60 o 
   0  10   9        0.83       -1.00      4.90 o 
   1  10   9        0.34       -2.16      2.56 o 
   2  10   9        3.69        1.84      1.87 o 
   3  10   9        2.03        5.12      2.21 o 
   4  10   9        0.20        0.91      2.00 o 
   5  10   9       10.62        9.69      2.41 o 
   6  10   9        9.73        8.26      2.15 o 
   7  10   9        0.38        0.66      2.36 o 
   8  10   9       13.35       13.91      2.72 o 
   9  10   9        7.96        8.14      2.94 o 
   2  11   9        0.46        1.88      1.50 o 
   3  11   9        0.01        0.23      2.44 o 
   4  11   9        3.46        3.58      2.23 o 
   5  11   9        1.48        2.58      1.80 o 
   6  11   9        1.17        0.51      3.67 o 
   7  11   9       17.54       21.35      4.63 o 
  -5  -6  10        0.57        3.73      2.47 o 
  -4  -6  10        4.12        3.73      2.40 o 
  -3  -6  10        0.06       -2.27      2.27 o 
  -2  -6  10        1.61        3.62      2.72 o 
  -1  -6  10       32.26       25.02      7.34 o 
  -7  -5  10        2.97        3.06      2.23 o 
  -6  -5  10        0.03        2.28      1.88 o 
  -5  -5  10        1.53        0.33      2.22 o 
  -4  -5  10       51.02       60.90      9.45 o 
  -3  -5  10        2.70        4.06      2.22 o 
  -2  -5  10       24.52       26.88      3.83 o 
  -1  -5  10       39.00       36.10      5.26 o 
   0  -5  10       15.41        9.59      5.54 o 
   1  -5  10       19.67       33.29      7.14 o 
  -7  -4  10        0.01        0.53      2.73 o 
  -6  -4  10        4.18        7.80      2.47 o 
  -5  -4  10       43.71       38.27      4.89 o 
  -4  -4  10        1.25       -1.14      1.42 o 
  -3  -4  10       22.04       26.69      3.61 o 
  -2  -4  10       14.72       11.73      3.45 o 
  -1  -4  10        0.54        4.03      1.98 o 
   0  -4  10       41.09       39.64      4.36 o 
   1  -4  10       19.85       26.54      4.26 o 
   2  -4  10       15.86       26.01      4.93 o 
   3  -4  10        0.05        0.43      2.86 o 
  -8  -3  10        3.77        3.40      3.75 o 
  -7  -3  10        2.33        0.52      1.77 o 
  -6  -3  10       58.55       54.86      7.50 o 
  -5  -3  10        1.08        2.13      2.27 o 
  -4  -3  10        0.22        0.82      1.63 o 
  -3  -3  10       16.01       25.63      2.31 o 
  -2  -3  10       12.00       15.33      2.22 o 
  -1  -3  10        8.95       15.97      2.20 o 
   0  -3  10        3.73        3.93      2.11 o 
   1  -3  10        1.56        2.02      1.68 o 
   2  -3  10       18.99       22.64      3.70 o 
   3  -3  10       23.77       33.93      6.14 o 
   4  -3  10       15.82       19.60      4.31 o 
  -8  -2  10        5.68       13.48      5.85 o 
  -7  -2  10       27.84       23.75      3.56 o 
  -6  -2  10        0.29        4.61      2.49 o 
  -5  -2  10       27.96       28.45      3.01 o 
  -4  -2  10       46.59       44.35      3.25 o 
  -3  -2  10        2.18        2.13      1.98 o 
  -2  -2  10        1.14        2.86      2.04 o 
  -1  -2  10       33.33       25.30      3.61 o 
   0  -2  10        7.08        3.98      1.40 o 
   1  -2  10       12.64       17.57      3.38 o 
   2  -2  10       11.76       24.81      4.22 o 
   3  -2  10        2.56       -1.07      2.63 o 
   4  -2  10       40.75       43.64      7.44 o 
   5  -2  10        9.30       18.35      3.69 o 
  -8  -1  10        0.01       -3.16      5.41 o 
  -7  -1  10        0.07       -0.57      2.44 o 
  -6  -1  10       27.67       30.80      3.13 o 
  -5  -1  10       48.41       44.66      3.69 o 
  -4  -1  10        1.85        1.72      1.65 o 
  -3  -1  10        3.47        4.98      1.32 o 
  -2  -1  10       25.29       28.78      3.85 o 
  -1  -1  10        1.99        2.92      1.17 o 
   0  -1  10       25.70       27.49      3.04 o 
   1  -1  10       14.35       13.44      2.41 o 
   2  -1  10        6.04        7.24      2.24 o 
   3  -1  10       43.80       50.27      4.58 o 
   4  -1  10       38.12       42.91      5.88 o 
   5  -1  10        0.64        0.00      3.04 o 
   6  -1  10        0.90        5.15      2.86 o 
  -8   0  10        6.35        2.18      2.37 o 
  -7   0  10       22.54       28.49      5.78 o 
  -6   0  10        3.02       -0.02      1.84 o 
  -5   0  10        2.92        4.40      1.67 o 
  -4   0  10       37.21       39.03      3.85 o 
  -3   0  10        4.41        6.65      2.20 o 
  -2   0  10       93.94       77.96      5.00 o 
  -1   0  10       20.77       23.59      2.89 o 
   0   0  10       24.62       26.39      3.21 o 
   1   0  10        1.01        1.95      1.18 o 
   2   0  10       13.63       12.65      1.97 o 
   3   0  10       21.24       22.60      3.42 o 
   4   0  10       28.24       26.62      2.57 o 
   5   0  10       13.17       24.71      5.06 o 
   6   0  10       25.18       36.11      5.61 o 
   7   0  10       12.61       18.39      5.01 o 
  -7   1  10        1.00       -0.49      2.38 o 
  -6   1  10        1.38        0.38      2.71 o 
  -5   1  10       11.36       11.42      3.21 o 
  -4   1  10        0.49       -0.59      1.56 o 
  -3   1  10        5.97        4.67      1.48 o 
  -2   1  10       17.36       16.07      2.07 o 
  -1   1  10       69.00       69.62      5.08 o 
   0   1  10        6.96        8.61      1.63 o 
   1   1  10       40.03       34.43      4.17 o 
   2   1  10        0.03        1.73      2.06 o 
   3   1  10       15.67       18.54      2.72 o 
   4   1  10      127.87      124.06     14.69 o 
   5   1  10        0.03        1.98      2.99 o 
   6   1  10       10.77       15.29      3.74 o 
   7   1  10        7.32       12.50      3.53 o 
   8   1  10        6.23       14.79      5.86 o 
  -7   2  10        3.05        1.37      3.28 o 
  -6   2  10        3.81        9.14      2.81 o 
  -5   2  10       23.06       29.01      4.74 o 
  -4   2  10       34.38       33.18      3.48 o 
  -3   2  10       20.73       27.61      3.02 o 
  -2   2  10      165.52      143.68     10.36 o 
  -1   2  10       12.27       13.11      1.72 o 
   0   2  10        0.16       -1.19      1.40 o 
   1   2  10       22.67       24.74      2.97 o 
   2   2  10       51.16       44.60      3.85 o 
   3   2  10      104.84       94.53      6.95 o 
   4   2  10        7.74        7.81      1.70 o 
   5   2  10       15.05       17.41      4.39 o 
   6   2  10       38.70       42.73      7.64 o 
   7   2  10        0.15        0.97      1.53 o 
   8   2  10        4.19        7.95      3.89 o 
  -7   3  10        2.29        5.24      3.21 o 
  -6   3  10        1.97        1.05      2.67 o 
  -5   3  10        0.10       -1.70      2.65 o 
  -4   3  10       21.25       29.85      3.20 o 
  -3   3  10       53.53       43.85      5.86 o 
  -2   3  10        0.13        2.60      1.54 o 
  -1   3  10       30.39       27.25      3.34 o 
   0   3  10       86.19       78.45      3.02 o 
   1   3  10       49.34       48.99      3.14 o 
   2   3  10        0.28        0.99      1.42 o 
   3   3  10       62.60       58.93      4.37 o 
   4   3  10       11.28       12.40      2.16 o 
   5   3  10        0.45        1.82      2.67 o 
   6   3  10        0.00        2.78      2.68 o 
   7   3  10        0.29        1.75      1.74 o 
   8   3  10        2.56        5.48      2.75 o 
  -6   4  10        2.03        2.57      2.33 o 
  -5   4  10       24.36       30.53      4.87 o 
  -4   4  10        2.16        7.13      2.77 o 
  -3   4  10        3.04        3.79      1.93 o 
  -2   4  10       32.61       36.26      3.45 o 
  -1   4  10       51.55       44.09      3.93 o 
   0   4  10        0.11       -0.64      1.88 o 
   1   4  10        9.67        7.95      1.56 o 
   2   4  10        2.47        5.61      1.71 o 
   3   4  10       53.51       51.61      4.44 o 
   4   4  10        0.01        0.00      2.13 o 
   5   4  10        4.05        6.08      2.05 o 
   6   4  10        0.71        3.42      3.37 o 
   7   4  10        7.11       11.64      3.32 o 
   8   4  10       38.50       38.73      7.03 o 
   9   4  10        0.66        6.83      7.18 o 
  -5   5  10        0.01       -1.97      2.77 o 
  -4   5  10       10.64       15.61      4.10 o 
  -3   5  10       17.99       27.79      3.76 o 
  -2   5  10       43.23       37.03      4.37 o 
  -1   5  10        0.23       -0.03      0.84 o 
   0   5  10       12.91       15.65      2.16 o 
   1   5  10       28.69       26.54      3.40 o 
   2   5  10        7.46        8.98      2.41 o 
   3   5  10        5.28        1.83      2.00 o 
   4   5  10       41.21       46.99      3.34 o 
   5   5  10        3.79        4.98      1.94 o 
   6   5  10       25.42       29.01      2.76 o 
   7   5  10        1.41        4.08      4.59 o 
   8   5  10        0.91        1.82      2.30 o 
   9   5  10       18.60       21.93      6.11 o 
  -5   6  10        2.34        8.16      3.18 o 
  -4   6  10        3.08        5.99      2.95 o 
  -3   6  10        5.04        5.32      3.00 o 
  -2   6  10        6.90        0.38      4.47 o 
  -1   6  10       34.07       34.07      4.43 o 
   0   6  10        9.22       10.38      1.99 o 
   1   6  10       10.19        9.84      1.85 o 
   2   6  10        8.23       12.52      2.12 o 
   3   6  10       39.85       47.88      3.55 o 
   4   6  10        0.01        1.75      1.34 o 
   5   6  10        0.85       -0.31      1.96 o 
   6   6  10        2.69        3.01      1.38 o 
   7   6  10        3.26        0.66      3.38 o 
   8   6  10       21.61       21.64      3.51 o 
   9   6  10        4.64        3.76      4.14 o 
  -4   7  10        4.38       13.32      3.96 o 
  -3   7  10       14.70       20.65      4.24 o 
  -2   7  10        6.94       13.65      3.71 o 
  -1   7  10        2.73        1.96      1.92 o 
   0   7  10        1.30        0.39      1.53 o 
   1   7  10       44.57       39.31      3.92 o 
   2   7  10       12.65       16.29      2.61 o 
   3   7  10        6.25        4.95      1.74 o 
   4   7  10        1.26        1.56      1.61 o 
   5   7  10       26.42       28.89      2.49 o 
   6   7  10        0.26        0.23      1.70 o 
   7   7  10        4.39        4.25      2.01 o 
   8   7  10        0.00       -3.21      3.84 o 
   9   7  10        0.68        8.14      4.52 o 
  -3   8  10        0.63        3.62      3.33 o 
  -2   8  10        0.00        4.60      4.49 o 
  -1   8  10        2.15        2.37      2.84 o 
   0   8  10       22.97       30.09      3.74 o 
   1   8  10        5.42        3.90      2.11 o 
   2   8  10       15.22       17.49      2.82 o 
   3   8  10        1.11        1.68      2.24 o 
   4   8  10       50.80       47.07      4.31 o 
   5   8  10        1.25        0.59      1.85 o 
   6   8  10        0.74        2.82      2.35 o 
   7   8  10        0.11       -1.71      1.71 o 
   8   8  10        7.42        8.64      2.28 o 
   9   8  10        8.66       19.62      5.68 o 
  -1   9  10        2.14        1.63      3.06 o 
   0   9  10        0.44        0.99      1.87 o 
   1   9  10        3.32        0.98      1.72 o 
   2   9  10       16.61       18.42      3.43 o 
   3   9  10       12.10        8.33      2.64 o 
   4   9  10        0.65        3.64      1.98 o 
   5   9  10        0.12       -1.79      1.79 o 
   6   9  10        3.57        2.45      2.39 o 
   7   9  10        4.34        5.98      2.74 o 
   8   9  10        1.48       -0.26      1.70 o 
   0  10  10        0.18        0.24      3.18 o 
   1  10  10       26.57       25.84      5.01 o 
   2  10  10        0.80        2.38      1.57 o 
   3  10  10        0.13        3.33      2.10 o 
   4  10  10        3.64        1.25      2.77 o 
   5  10  10        1.11        1.54      1.70 o 
   6  10  10        0.28       -2.51      2.51 o 
   7  10  10        6.72        8.84      4.46 o 
   8  10  10        0.68        0.18      2.65 o 
   3  11  10        3.30        3.48      2.15 o 
   4  11  10        0.74        2.22      3.29 o 
   5  11  10        0.02        0.88      2.12 o 
   6  11  10        1.28        0.61      2.43 o 
  -5  -5  11        4.74        3.78      2.21 o 
  -4  -5  11        0.01        1.46      2.04 o 
  -3  -5  11        0.08        1.57      1.97 o 
  -2  -5  11       57.27       54.98      8.42 o 
  -1  -5  11        5.48        4.23      2.04 o 
   0  -5  11        6.15       -0.83      7.05 o 
  -6  -4  11        1.66        1.03      2.36 o 
  -5  -4  11        0.31       -1.14      2.38 o 
  -4  -4  11       11.57       12.06      3.68 o 
  -3  -4  11       12.52       15.42      2.63 o 
  -2  -4  11        1.51        2.48      1.82 o 
  -1  -4  11        1.40       -1.54      1.54 o 
   0  -4  11       62.73       70.15     11.23 o 
   1  -4  11       10.22        9.64      3.85 o 
   2  -4  11        0.01        0.12      3.20 o 
  -7  -3  11        3.66        3.67      2.44 o 
  -6  -3  11        4.42        3.45      2.33 o 
  -5  -3  11       34.65       36.81      5.33 o 
  -4  -3  11        1.59        1.43      1.59 o 
  -3  -3  11        0.37       -0.58      1.79 o 
  -2  -3  11       38.82       37.52      3.87 o 
  -1  -3  11       22.23       23.25      3.46 o 
   0  -3  11       13.20       16.91      3.28 o 
   1  -3  11        2.58        5.57      2.11 o 
   2  -3  11        0.26       -1.36      3.22 o 
   3  -3  11        2.97       14.16      3.60 o 
  -7  -2  11        6.50       10.63      9.57 o 
  -6  -2  11        7.24       10.02      2.70 o 
  -5  -2  11        5.43        7.11      2.23 o 
  -4  -2  11        0.40        1.10      1.83 o 
  -3  -2  11       79.39       70.49      7.76 o 
  -2  -2  11       23.78       28.14      4.16 o 
  -1  -2  11        1.10        1.24      1.19 o 
   0  -2  11        0.06        0.17      1.25 o 
   1  -2  11       21.07       19.59      3.24 o 
   2  -2  11       14.82       22.42      3.68 o 
   3  -2  11        8.51       12.16      3.23 o 
   4  -2  11        0.02        0.40      2.69 o 
  -7  -1  11        8.04        5.52      4.30 o 
  -6  -1  11        5.26        3.24      1.50 o 
  -5  -1  11        0.80       -0.12      1.39 o 
  -4  -1  11        5.71       12.81      2.78 o 
  -3  -1  11       18.49       24.53      3.83 o 
  -2  -1  11        4.55        3.66      1.63 o 
  -1  -1  11       23.92       23.99      3.88 o 
   0  -1  11       66.49       57.02      4.16 o 
   1  -1  11        9.04        7.95      1.93 o 
   2  -1  11        6.98       11.02      3.48 o 
   3  -1  11        8.64       14.84      3.36 o 
   4  -1  11        9.49       16.16      4.98 o 
   5  -1  11        0.26        2.52      3.30 o 
  -7   0  11        3.45        4.81      2.16 o 
  -6   0  11        0.56        3.85      2.71 o 
  -5   0  11        0.00       -1.66      1.66 o 
  -4   0  11        0.21        0.03      1.84 o 
  -3   0  11        2.35        2.34      1.32 o 
  -2   0  11      149.27      126.90     13.31 o 
  -1   0  11       19.95       24.79      2.98 o 
   0   0  11       48.01       35.94      2.97 o 
   1   0  11       13.53       13.54      2.22 o 
   2   0  11       42.91       42.36      6.35 o 
   3   0  11        9.30       12.21      3.17 o 
   4   0  11       20.14       26.44      4.21 o 
   5   0  11       10.70       13.24      3.34 o 
   6   0  11        0.26        0.79      4.05 o 
  -7   1  11        0.27        2.63      3.70 o 
  -6   1  11        0.02        4.22      1.98 o 
  -5   1  11        1.40        3.72      3.06 o 
  -4   1  11        7.05        7.01      2.80 o 
  -3   1  11       22.36       23.98      2.10 o 
  -2   1  11       15.25       14.58      2.71 o 
  -1   1  11       23.66       28.90      3.56 o 
   0   1  11      175.07      154.29     12.12 o 
   1   1  11       49.89       49.28      3.94 o 
   2   1  11        7.54        9.21      1.84 o 
   3   1  11       10.33       11.08      2.14 o 
   4   1  11       27.79       32.35      3.90 o 
   5   1  11        3.94        7.41      3.74 o 
   6   1  11        0.61        4.23      2.98 o 
   7   1  11        7.99        6.07      3.81 o 
  -6   2  11        6.42        8.57      3.29 o 
  -5   2  11        0.44       -1.65      2.29 o 
  -4   2  11        7.00        9.16      3.37 o 
  -3   2  11       31.95       28.35      2.18 o 
  -2   2  11        0.52       -0.31      1.28 o 
  -1   2  11       56.59       49.92      4.00 o 
   0   2  11       19.04       18.89      2.62 o 
   1   2  11        8.28        7.91      1.77 o 
   2   2  11       49.82       43.30      3.57 o 
   3   2  11       50.94       47.37      4.61 o 
   4   2  11        4.42        2.36      2.17 o 
   5   2  11       11.68       18.01      3.87 o 
   6   2  11       12.72       21.33      4.46 o 
   7   2  11       40.78       34.17      5.66 o 
  -6   3  11        0.35        1.47      2.76 o 
  -5   3  11        0.71       -2.21      2.29 o 
  -4   3  11        0.02        0.60      2.09 o 
  -3   3  11        0.04        1.86      1.88 o 
  -2   3  11        1.45        3.98      1.16 o 
  -1   3  11        2.20        3.59      1.28 o 
   0   3  11        3.91        3.88      1.89 o 
   1   3  11       78.12       62.61      5.30 o 
   2   3  11       49.10       35.07      7.84 o 
   3   3  11       33.58       32.61      3.80 o 
   4   3  11      120.96      102.83      9.95 o 
   5   3  11       36.91       36.84      5.82 o 
   6   3  11       21.21       31.97      5.13 o 
   7   3  11        7.06       14.94      3.21 o 
   8   3  11        3.49        2.18      3.65 o 
  -5   4  11       12.80       21.42      3.72 o 
  -4   4  11        0.64        3.05      2.68 o 
  -3   4  11        3.95        7.45      3.48 o 
  -2   4  11       21.46       25.61      3.07 o 
  -1   4  11        1.40        3.72      1.80 o 
   0   4  11        8.68       11.24      1.94 o 
   1   4  11        1.10        2.14      2.15 o 
   2   4  11        2.91        1.66      1.24 o 
   3   4  11       85.45       77.01      6.10 o 
   4   4  11      101.09       93.63      9.02 o 
   5   4  11        0.08       -1.00      1.86 o 
   6   4  11        8.75       17.27      4.77 o 
   7   4  11       14.44       19.11      3.60 o 
   8   4  11        5.88        5.82      2.79 o 
  -5   5  11        0.22        2.41      3.57 o 
  -4   5  11        1.05        1.70      2.67 o 
  -3   5  11       17.43       14.04      5.04 o 
  -2   5  11        1.38        1.34      2.24 o 
  -1   5  11        1.52        2.64      1.29 o 
   0   5  11       11.55       16.38      2.65 o 
   1   5  11       25.00       26.34      4.06 o 
   2   5  11       12.11       13.82      2.81 o 
   3   5  11        8.82       10.11      2.11 o 
   4   5  11       21.45       24.10      3.25 o 
   5   5  11        0.23        0.86      2.25 o 
   6   5  11       28.95       32.42      4.57 o 
   7   5  11        8.99        8.54      2.83 o 
   8   5  11        0.00        1.01      4.29 o 
  -4   6  11        2.76       -2.49      3.74 o 
  -3   6  11        0.29       -0.92      2.97 o 
  -2   6  11        5.14        7.38      2.52 o 
  -1   6  11        5.21        4.71      1.52 o 
   0   6  11        3.35        2.50      1.71 o 
   1   6  11        5.84       11.66      2.14 o 
   2   6  11        0.44        0.29      1.91 o 
   3   6  11        4.21        6.41      1.78 o 
   4   6  11        5.33        8.36      1.98 o 
   5   6  11        6.72        7.44      2.15 o 
   6   6  11        0.76       -0.56      1.29 o 
   7   6  11        0.56       -2.53      2.64 o 
   8   6  11       35.17       37.49      6.08 o 
  -3   7  11        0.13        1.99      2.87 o 
  -2   7  11       16.96        7.09      3.49 o 
  -1   7  11        0.01        4.75      2.21 o 
   0   7  11        0.41       -1.14      1.44 o 
   1   7  11        4.71        3.70      1.63 o 
   2   7  11        2.32        0.60      4.05 o 
   3   7  11       16.40       25.60      3.85 o 
   4   7  11        1.93        2.83      1.81 o 
   5   7  11        0.86       -1.32      1.88 o 
   6   7  11        5.84        6.34      1.77 o 
   7   7  11       24.25       22.63      3.35 o 
   8   7  11        3.68        8.37      3.29 o 
  -2   8  11        0.05       -1.45      2.60 o 
  -1   8  11        2.22        5.81      3.03 o 
   0   8  11        0.09        1.09      2.50 o 
   1   8  11        0.00       -0.85      1.62 o 
   2   8  11       11.04        9.96      2.29 o 
   3   8  11        2.49        2.56      2.90 o 
   4   8  11        1.01        2.60      2.38 o 
   5   8  11        0.03        0.33      2.13 o 
   6   8  11        1.14        0.79      1.72 o 
   7   8  11        0.79        3.97      1.91 o 
   8   8  11       27.39       28.45      5.41 o 
   0   9  11        0.06        3.03      3.96 o 
   1   9  11        0.77        1.66      3.07 o 
   2   9  11        0.00        6.85      4.19 o 
   3   9  11        0.00       -1.76      2.10 o 
   4   9  11        1.75       -1.20      1.92 o 
   5   9  11        1.88        1.82      2.46 o 
   6   9  11        0.28        1.84      2.19 o 
   7   9  11       10.33       11.00      3.81 o 
   8   9  11        5.61        3.24      1.89 o 
   1  10  11        0.13       -0.32      4.72 o 
   2  10  11        4.97        5.56      2.84 o 
   3  10  11        4.70        4.64      3.40 o 
   4  10  11        0.10        0.32      2.21 o 
   5  10  11        0.00       -2.90      2.90 o 
   6  10  11        0.63        4.10      2.59 o 
   7  10  11        4.11        5.62      5.29 o 
  -4  -4  12        2.93        4.30      3.89 o 
  -3  -4  12        1.25        4.24      2.37 o 
  -2  -4  12        0.11        2.97      1.75 o 
  -1  -4  12        8.15        8.80      2.85 o 
  -5  -3  12       20.06       21.62      4.73 o 
  -4  -3  12       21.72       24.70      3.72 o 
  -3  -3  12       16.32       19.63      3.34 o 
  -2  -3  12        0.03       -1.81      1.81 o 
  -1  -3  12        0.79        1.32      1.61 o 
   0  -3  12       18.52       26.96      5.18 o 
   1  -3  12        0.09        1.35      2.54 o 
  -6  -2  12       13.75       15.33      3.72 o 
  -5  -2  12       12.79       13.18      2.66 o 
  -4  -2  12        1.09       -2.76      2.82 o 
  -3  -2  12       16.31       18.24      3.43 o 
  -2  -2  12        5.84        4.83      2.27 o 
  -1  -2  12       24.81       24.11      3.45 o 
   0  -2  12        1.28        1.17      1.41 o 
   1  -2  12        3.50        5.21      2.83 o 
   2  -2  12       16.18       23.83      4.64 o 
   3  -2  12        0.05        1.34      3.03 o 
  -6  -1  12        5.56        1.21      6.16 o 
  -5  -1  12       10.76       18.03      3.37 o 
  -4  -1  12       44.99       42.37      5.84 o 
  -3  -1  12        0.71        0.79      1.68 o 
  -2  -1  12        6.68        6.93      2.21 o 
  -1  -1  12       15.79       14.81      2.80 o 
   0  -1  12        0.38        0.61      2.60 o 
   1  -1  12       10.84        9.17      2.37 o 
   2  -1  12        3.27        6.62      2.98 o 
   3  -1  12        0.03       -2.66      2.81 o 
   4  -1  12       16.42       27.50      5.03 o 
  -6   0  12        5.44        5.09      4.22 o 
  -5   0  12       12.75       17.74      3.99 o 
  -4   0  12        0.10        0.82      1.43 o 
  -3   0  12       32.31       28.11      3.64 o 
  -2   0  12       53.11       51.58      5.84 o 
  -1   0  12        5.20        6.38      2.81 o 
   0   0  12       19.92       18.55      4.06 o 
   1   0  12       13.39       12.92      2.66 o 
   2   0  12        0.51        1.67      2.97 o 
   3   0  12        1.69        2.87      3.98 o 
   4   0  12       11.55       10.22      2.98 o 
   5   0  12        0.62       -1.92      3.23 o 
  -6   1  12        3.28        6.63      2.74 o 
  -5   1  12        0.10       -1.30      2.32 o 
  -4   1  12       13.52       17.47      3.05 o 
  -3   1  12       13.91       15.77      3.04 o 
  -2   1  12        0.30        2.93      1.57 o 
  -1   1  12       12.69       12.58      2.77 o 
   0   1  12       32.06       28.17      2.40 o 
   1   1  12        8.10        8.31      2.08 o 
   2   1  12        4.12        2.04      1.79 o 
   3   1  12        1.08        1.56      3.00 o 
   4   1  12        2.97        1.14      2.00 o 
   5   1  12        0.12       -3.36      4.57 o 
   6   1  12        3.78        6.60      2.97 o 
  -5   2  12        4.20        9.32      3.10 o 
  -4   2  12        3.68        4.70      2.26 o 
  -3   2  12       21.75       22.80      4.09 o 
  -2   2  12      107.55      101.03      8.01 o 
  -1   2  12       12.00       15.31      3.11 o 
   0   2  12        7.94        8.58      1.64 o 
   1   2  12        0.85        1.06      1.22 o 
   2   2  12       16.12       18.31      3.52 o 
   3   2  12        0.53        1.06      2.44 o 
   4   2  12        1.02       -0.85      2.06 o 
   5   2  12        0.50       -0.57      3.98 o 
   6   2  12        0.71       -2.46      2.46 o 
  -5   3  12        0.31        0.66      2.38 o 
  -4   3  12        0.00        9.50      3.40 o 
  -3   3  12       24.87       29.89      6.68 o 
  -2   3  12        5.33        3.80      1.79 o 
  -1   3  12        0.50        0.42      2.53 o 
   0   3  12       19.99       24.02      2.69 o 
   1   3  12       31.54       33.41      2.81 o 
   2   3  12        0.19        0.71      1.47 o 
   3   3  12        0.52        2.22      2.56 o 
   4   3  12        5.98        4.37      4.13 o 
   5   3  12       20.39       28.47      4.72 o 
   6   3  12       12.97       18.69      4.05 o 
   7   3  12        0.20        3.01      2.59 o 
  -5   4  12        4.36        8.56      3.03 o 
  -4   4  12        0.04        0.55      2.64 o 
  -3   4  12        4.08        3.10      3.18 o 
  -2   4  12       15.74        9.76      2.70 o 
  -1   4  12        8.23        8.64      2.16 o 
   0   4  12       13.04       18.18      2.84 o 
   1   4  12        0.28        0.16      1.73 o 
   2   4  12        2.81        5.85      1.62 o 
   3   4  12       13.15       13.57      2.81 o 
   4   4  12        0.85        2.42      2.24 o 
   5   4  12        0.00        1.49      3.04 o 
   6   4  12        0.79        5.94      7.21 o 
   7   4  12        6.29       -0.37      2.30 o 
  -4   5  12        0.65       -0.52      2.44 o 
  -3   5  12       10.30       19.46      3.89 o 
  -2   5  12        7.69       11.18      4.39 o 
  -1   5  12        7.79        6.31      2.03 o 
   0   5  12        0.95        2.75      1.46 o 
   1   5  12        0.73       -0.44      1.48 o 
   2   5  12       51.11       48.64      4.05 o 
   3   5  12       13.80       18.71      3.63 o 
   4   5  12        0.02       -0.19      1.78 o 
   5   5  12       34.10       33.09      4.36 o 
   6   5  12        0.47        1.95      2.47 o 
   7   5  12        1.01       -1.81      3.01 o 
  -3   6  12        5.91        8.91      3.10 o 
  -2   6  12        2.42       -1.73      2.33 o 
  -1   6  12        2.52       -2.80      2.80 o 
   0   6  12        7.55       10.99      2.54 o 
   1   6  12        6.11        6.01      1.98 o 
   2   6  12        7.53        6.52      3.68 o 
   3   6  12        0.03       -1.42      1.42 o 
   4   6  12       51.42       53.07      6.66 o 
   5   6  12        4.23        7.01      2.36 o 
   6   6  12        0.21        0.92      1.89 o 
   7   6  12        0.02        3.19      3.40 o 
  -2   7  12        5.05        5.51      4.22 o 
  -1   7  12        3.81        9.00      2.90 o 
   0   7  12        1.26        1.70      2.11 o 
   1   7  12        0.01       -1.05      1.64 o 
   2   7  12       15.24       14.30      3.82 o 
   3   7  12        0.75       -1.96      2.07 o 
   4   7  12       10.75        6.86      2.14 o 
   5   7  12        0.10        1.00      1.81 o 
   6   7  12        3.49        7.67      2.91 o 
   7   7  12        0.10        3.93      3.11 o 
  -1   8  12        0.37        5.84      6.79 o 
   0   8  12        0.60        8.14      3.31 o 
   1   8  12       13.75       13.21      3.66 o 
   2   8  12        1.02        1.23      1.32 o 
   3   8  12        2.45        2.70      2.17 o 
   4   8  12        1.95        0.92      1.66 o 
   5   8  12        8.52        8.94      3.35 o 
   6   8  12        2.12        0.80      3.27 o 
   7   8  12        0.29        2.19      2.35 o 
   1   9  12        4.60        4.54      3.89 o 
   2   9  12        1.07        1.00      2.11 o 
   3   9  12        7.78        9.51      2.80 o 
   4   9  12        1.87       -0.16      1.85 o 
   5   9  12        2.34        3.19      2.36 o 
   6   9  12        0.14        1.28      2.41 o 
   4  10  12        6.36       14.39      8.31 o 
  -4  -2  13        0.18        0.35      2.62 o 
  -3  -2  13        0.30        0.32      2.12 o 
  -2  -2  13        7.70        8.10      2.59 o 
  -1  -2  13        5.83        5.62      2.32 o 
   0  -2  13        9.56       21.85      4.15 o 
   1  -2  13        4.93        4.23      2.65 o 
  -4  -1  13        9.14        9.51      2.51 o 
  -3  -1  13        6.23        6.35      2.33 o 
  -2  -1  13       14.57       17.32      2.76 o 
  -1  -1  13        0.19       -0.90      1.87 o 
   0  -1  13       23.99       21.10      3.79 o 
   1  -1  13        4.00        7.94      3.68 o 
   2  -1  13        2.35        7.72      4.13 o 
  -5   0  13        1.15        0.63      3.17 o 
  -4   0  13        0.61        0.27      1.92 o 
  -3   0  13        0.13        0.17      2.41 o 
  -2   0  13        0.41       -1.44      2.07 o 
  -1   0  13       22.32       28.80      4.50 o 
   0   0  13        3.05        5.94      2.16 o 
   1   0  13        0.11        1.14      1.50 o 
   2   0  13        5.29        6.54      4.08 o 
   3   0  13        1.03       -0.93      3.29 o 
   4   0  13        0.25       -1.69      2.00 o 
  -5   1  13        0.00       -3.06      3.06 o 
  -4   1  13        7.75        4.56      3.33 o 
  -3   1  13        1.29        3.14      2.04 o 
  -2   1  13        5.16        2.10      4.19 o 
  -1   1  13        0.29        1.92      1.49 o 
   0   1  13        1.64        1.15      1.63 o 
   1   1  13       26.28       24.98      3.95 o 
   2   1  13        0.69        0.91      2.69 o 
   3   1  13        0.39       -2.92      2.92 o 
   4   1  13        4.32        9.13      4.06 o 
  -4   2  13        2.41        1.63      3.18 o 
  -3   2  13        0.03       -0.44      1.75 o 
  -2   2  13        4.13        5.05      2.12 o 
  -1   2  13        5.61        6.71      1.89 o 
   0   2  13       43.83       35.07      4.58 o 
   1   2  13        2.04        2.40      1.36 o 
   2   2  13        0.08       -2.46      2.58 o 
   3   2  13        0.26        2.61      2.29 o 
   4   2  13       43.53       54.78      9.02 o 
   5   2  13        0.02       -3.17      3.17 o 
  -4   3  13        2.95        6.13      2.70 o 
  -3   3  13        0.05        3.05      2.49 o 
  -2   3  13        2.64        4.07      1.80 o 
  -1   3  13       13.40       24.06      3.21 o 
   0   3  13        0.88       -0.40      1.60 o 
   1   3  13        3.19        3.89      1.45 o 
   2   3  13        3.91        4.19      1.86 o 
   3   3  13       21.06       27.05      4.15 o 
   4   3  13        0.59       -0.88      2.64 o 
   5   3  13        7.67        6.27      7.25 o 
   6   3  13        3.96        4.71      4.35 o 
  -3   4  13       14.99       10.38      4.85 o 
  -2   4  13        0.00        1.36      2.27 o 
  -1   4  13        2.39        3.00      1.61 o 
   0   4  13        0.00       -1.76      1.99 o 
   1   4  13        7.38        6.73      2.62 o 
   2   4  13        0.20       -1.34      2.23 o 
   3   4  13        0.87        1.12      1.86 o 
   4   4  13        7.08        8.34      3.37 o 
   5   4  13       24.89       27.24      4.59 o 
   6   4  13        1.31        1.10      2.56 o 
  -3   5  13        3.54        3.11      3.81 o 
  -2   5  13        7.23       10.99      3.45 o 
  -1   5  13        0.85        1.01      1.35 o 
   0   5  13        4.35        4.83      1.44 o 
   1   5  13        1.32        4.63      1.81 o 
   2   5  13        0.06       -1.05      1.47 o 
   3   5  13        0.25        2.66      2.82 o 
   4   5  13       41.82       29.46      3.78 o 
   5   5  13        2.87       -0.29      1.82 o 
   6   5  13       13.13       12.38      3.97 o 
  -2   6  13        3.24       -0.76      4.70 o 
  -1   6  13        0.00        1.05      3.18 o 
   0   6  13        5.02        4.77      1.95 o 
   1   6  13        0.01       -0.58      1.77 o 
   2   6  13        3.61        5.80      2.48 o 
   3   6  13        1.81        1.49      1.77 o 
   4   6  13        2.65        4.90      2.08 o 
   5   6  13        1.78        4.43      2.23 o 
   6   6  13        9.31       22.10      4.24 o 
  -1   7  13        9.25       16.22      4.87 o 
   0   7  13        0.04       -0.29      3.78 o 
   1   7  13        5.34        7.51      2.35 o 
   2   7  13        1.86        1.18      1.89 o 
   3   7  13        0.27        3.37      2.26 o 
   4   7  13        8.47       15.30      3.35 o 
   5   7  13        1.76        0.21      1.82 o 
   6   7  13        2.89        0.67      2.45 o 
   1   8  13        1.68        1.80      3.67 o 
   2   8  13        0.04       -0.35      1.63 o 
   3   8  13        2.74        5.44      5.62 o 
   4   8  13        1.61        4.70      1.73 o 
   5   8  13        0.47       -0.95      2.87 o 
   6   8  13        1.18        1.31      3.07 o 
  -2   0  14        7.04        7.55      2.46 o 
  -1   0  14        2.73       -1.78      2.41 o 
   0   0  14        4.19        2.57      1.84 o 
   1   0  14        0.41        0.23      2.67 o 
  -3   1  14        0.55        8.14      4.33 o 
  -2   1  14       16.79       14.94      3.58 o 
  -1   1  14        0.40       -1.41      2.08 o 
   0   1  14        1.05        2.11      2.27 o 
   1   1  14       12.37       11.80      4.17 o 
   2   1  14        4.56        9.94      3.71 o 
   3   1  14        7.77        6.79      4.40 o 
  -3   2  14       10.61       13.48      4.08 o 
  -2   2  14        0.19       -2.22      2.22 o 
  -1   2  14        7.42       10.13      2.62 o 
   0   2  14        5.62        5.94      2.87 o 
   1   2  14        7.33       13.52      3.28 o 
   2   2  14        0.15        0.68      2.65 o 
   3   2  14        8.87        8.76      4.35 o 
  -2   3  14        6.62       11.19      2.71 o 
  -1   3  14        8.60        8.94      2.37 o 
   0   3  14        0.01       -0.24      1.92 o 
   1   3  14       10.54       13.17      3.08 o 
   2   3  14       14.89       19.17      4.52 o 
   3   3  14        0.06        4.45      2.97 o 
   4   3  14        0.40        0.15      2.91 o 
  -2   4  14       23.84       27.06      7.16 o 
  -1   4  14        1.70        1.33      1.93 o 
   0   4  14        7.43       10.64      2.43 o 
   1   4  14        6.83        7.68      2.98 o 
   2   4  14        1.57        0.60      2.08 o 
   3   4  14        0.38        2.86      2.81 o 
   4   4  14       19.20       20.22      9.35 o 
  -1   5  14        6.71       13.31      3.94 o 
   0   5  14        4.61        8.62      2.31 o 
   1   5  14        0.02        1.55      3.09 o 
   2   5  14        0.21       -0.49      1.96 o 
   3   5  14        9.92        8.61      2.59 o 
   4   5  14        0.00        2.26      2.40 o 
   5   5  14        9.55       17.67      5.00 o 
   0   6  14        0.42        3.28      2.25 o 
   1   6  14        0.46        0.73      1.81 o 
   2   6  14        0.55       -0.47      1.71 o 
   3   6  14        0.59        0.12      1.78 o 
   4   6  14        2.39        5.60      2.72 o 
   5   6  14       11.02       19.62     10.86 o 
   1   7  14        0.08        1.34      2.01 o 
   2   7  14        3.32        3.30      2.12 o 
   3   7  14        0.60       -0.22      1.92 o 
   4   7  14        5.38        1.86      2.91 o 
                                                 
